# Supplementary material for: Time-resolved, integrated analysis of clonally evolving genomes
Source: PLoS Genet. 2023 Dec 14;19(12):e1011085. doi: 10.1371/journal.pgen.1011085 (PMC10754456; doi:10.1371/journal.pgen.1011085)
Supplement: S1 Data — (XLSX) [file pgen.1011085.s008.xlsx]

## Sheet: Fig1A
	Birth date
Animal 1	2012.12
Animal 1B	2012.92
Animal 2B	2012.92
Animal 13	2013.83
Animal 24	2014.83
Animal 28	2015.75
Animal 33	2017.33
Animal 35	2018.21
Animal 31	2016.33
Animal 34	2017.88

## Sheet: Fig1C
	Birth date	Coalescence date (flat)	Posterior probability
Animal 34	2017.88	NA	NA
Animal 35	2018.21	2013.21	0.9999
Animal 1	2012.12	2012.13	0.9999
Hannover	2016.96	2008.14	0.9999
Reilingen	2015	2006.71	0.9994
Heidelberg	2010	2005.53	0.9999
Moosweiher	2011	2004.16	0.9998
Madagascar 1	2011	2001.92	0.9998
Madagascar 3	2015.58	2000.09	0.9998
Madagascar 2	2015.25	1994.48	0.9983
Petshop 2	2014.88	1988.2	0.5206
Madagascar 5	2015.58	1987.99	NA
Madagascar 4	2015.58	1995.77	0.982

## Sheet: Fig2A
		Confidence Interval
1/f	M	lower bound	upper bound		Breakpoints
1.66667	1	0.874206	1.12579		1.9001
1.75	8	0.874206	9.00635		2.90708
1.8	104	6.99365	117.083		6.57918
1.83333	517	90.9174	582.035		9.58129
1.85714	1264	451.965	1423
2	2494	1105	2807.73
2.16667	3220	2180.27	3625.06
2.2	3613	2814.94	4067.49
2.25	3690	3158.51	4154.18
2.33333	3693	3225.82	4157.56
2.4	5604	3228.44	6308.95
2.5	6017	4899.05	6773.9
2.6	7472	5260.1	8411.93
2.66667	7526	6532.07	8472.72
2.75	8412	6579.28	9470.18
3	10636	7353.82	11973.9
3.25	12283	9298.06	13828.1
3.33333	12794	10737.9	14403.4
3.5	12820	11184.6	14432.7
3.66667	13999	11207.3	15760
4	16646	12238	18740
4.33333	18682	14552	21032.1
4.5	19218	16331.9	21635.5
5	20686	16800.5	23288.2
5.5	23719	18083.8	26702.7
6	29563	20735.3	33281.8
6.5	33144	25844.2	37313.3
7	33225	28974.7	37404.5
8	33956	29045.5	38227.5
9	36617	29684.5	41223.2
10	43325	32010.8	48775
11	54729	37875	61613.6
12	74693	47844.4	84088.9
13	82962	65297.1	93398.1

## Sheet: Fig2B
Top panel					Bottom panel
		Confidence Interval				Mutation count per bin
1/f	dN/dS	lower bound	upper bound		1/f	non-synonymous	synonymous
2.16667	1.10615	0.618956	17.508		1.8	3	2
2.2	1.10615	0.613329	17.9419		1.83333	18	1
2.25	1.10615	0.607351	18.5371		1.85714	26	12
2.33333	0.989011	0.603295	19.4266		2	26	7
2.4	1.06533	0.595382	20.1308		2.16667	28	10
2.5	1.06533	0.591453	21.5483		2.2	10	1
2.6	0.98014	0.578662	22.9693		2.25	4	1
2.66667	0.98014	0.534299	23.9606		2.4	52	18
2.75	0.943925	0.478925	25.024		2.5	10	3
3	0.989011	0.436933	22.5607		2.6	63	8
3.25	0.749674	0.426882	19.3723		2.66667	1	0
3.33333	0.779126	0.418231	19.7379		2.75	16	9
3.5	0.893768	0.398369	21.2133		3	77	27
3.66667	0.893768	0.418674	22.445		3.25	65	22
4	0.970086	0.488555	24.9404		3.33333	14	3
4.33333	1.18293	0.478973	26.4486		3.5	1	0
4.5	1.0316	0.468489	27.1593		3.66667	37	20
5	0.885553	0.397234	31.0855		4	87	21
5.5	1.05011	0.356446	34.7847		4.33333	83	21
6	1.1895	0.410529	34.0011		4.5	10	2
6.5	1.25019	0.445179	31.9671		5	39	14
7	1.46446	0.436413	30.7985		5.5	70	20
8	0.417676	0.406394	32.1274		6	137	37
9	1.10156	0.341047	43.7414		6.5	155	31
10	1.4373	0.300483	57.9731		7	2	0
11	1.24638	0.331596	70.3675		8	13	9
12	1.07661	0.403288	82.9232		9	80	21
					10	169	34
					11	250	58
					12	417	112
					13	269	71

## Sheet: Fig2C
		Confidence Interval			Confidence Interval
1/f	SBS1	lower bound	upper bound	SBS5	lower bound	upper bound
2.16667	25.9	22.7	29	77.9	68.5	87.3
2.2	25.9	22.7	29	77.9	68.5	87.3
2.25	27.9	24.5	31.3	84.5	74.3	94.8
2.33333	32.5	28.5	36.4	93.2	81.9	104.4
2.4	31.1	27.3	34.9	74.3	65.3	83.3
2.5	31.1	27.3	34.9	74.3	65.3	83.3
2.6	31.1	27.3	34.8	152.3	133.9	170.7
2.66667	31.1	27.3	34.8	152.3	133.9	170.7
2.75	44.4	39	49.7	215.3	189.3	241.4
3	47.6	41.8	53.3	217.9	191.6	244.3
3.25	42.1	37	47.2	136.1	119.6	152.5
3.33333	41.6	36.6	46.7	149.7	131.6	167.8
3.5	49.8	43.7	55.8	232.2	204.1	260.3
3.66667	49.8	43.7	55.8	232.2	204.1	260.3
4	61.4	53.9	68.8	245	215.4	274.6
4.33333	78.2	68.8	87.7	415.1	364.9	465.3
4.5	73.4	64.6	82.3	330.4	290.4	370.3
5	55.9	49.1	62.6	355.8	312.8	398.8
5.5	221.1	194.4	247.9	735.1	646.2	823.9
6	198.4	174.4	222.4	717.1	630.5	803.8
6.5	149.4	131.4	167.5	470.8	413.9	527.7
7	79.1	69.5	88.6	371.8	326.9	416.7
8	26	22.9	29.2	6.4	5.6	7.2
9	143.5	126.1	160.8	179.2	157.6	200.9
10	310.9	273.3	348.5	1105.2	971.6	1238.8
11	514.2	452	576.3	2608.1	2292.9	2923.3
12	785.7	690.7	880.7	2773.2	2438.1	3108.4

## Sheet: Fig2D
		Confidence Interval
time (arbitrary units)	M	lower bound	upper bound
1.59584	3220	2830.84	3609.16
5.52498	3613	3176.34	4049.66
12.1874	3690	3244.03	4135.97
20.2629	3693	3246.67	4139.33
27.5819	5604	4926.71	6281.29
36.0133	6017	5289.79	6744.21
47.7691	7472	6568.94	8375.06
58.0849	7526	6616.42	8435.58
89.5665	8412	7395.34	9428.66
133.817	10636	9350.55	11921.5
152.092	12283	10798.5	13767.5
166.446	12794	11247.7	14340.3
193.299	12820	11270.6	14369.4
231.748	13999	12307.1	15690.9
282.81	16646	14634.2	18657.8
339.73	18682	16424.1	20939.9
399.553	19218	16895.3	21540.7
481.881	20686	18185.9	23186.1
655.739	23719	20852.3	26585.7
808.329	29563	25990.1	33135.9
903.754	33144	29138.3	37149.7
1000.37	33225	29209.5	37240.5
1008.48	33956	29852.1	38059.9
1080.19	36617	32191.5	41042.5
1363.41	43325	38088.8	48561.2
1931.09	54729	48114.5	61343.5
2227.67	74693	65665.7	83720.3

## Sheet: Fig3A
		Confidence Interval
1/f	M	lower bound	upper bound		Breaks
1	2	1.77049	2.22951		2.20903
1.03507	3	2.65284	3.35098		2.72706
1.04795	4	3.53034	4.46975		3.11068
1.07547	5	4.41312	5.5833		4.29805
1.09603	6	5.30044	6.70302
1.10218	7	6.19555	7.81482
1.10513	8	7.08366	8.9337
1.10769	9	7.97527	10.0526
1.10959	10	8.8573	11.1637
1.11196	11	9.74006	12.2706
1.11475	12	10.6366	13.3844
1.11765	13	11.5264	14.4981
1.11943	14	12.4198	15.6115
1.12	15	13.3102	16.7279
1.12125	16	14.2041	17.8409
1.12464	17	15.0854	18.9494
1.125	18	15.9797	20.062
1.12518	19	16.8709	21.1777
1.12903	20	17.7732	22.2922
1.12923	21	18.6621	23.4066
1.12963	23	20.4475	25.6483
1.13333	24	21.3368	26.7523
1.13699	25	22.2301	27.8689
1.14063	27	24.0168	30.1022
1.14286	29	25.8188	32.3265
1.14583	30	26.7138	33.4412
1.15385	33	29.4022	36.7724
1.15836	34	30.2921	37.8759
1.16667	36	32.0663	40.0951
1.17042	37	32.9602	41.2045
1.17188	38	33.8573	42.3106
1.17391	39	34.7548	43.4259
1.17421	40	35.6551	44.5385
1.1746	41	36.5522	45.6542
1.17564	42	37.4496	46.7567
1.17647	43	38.3414	47.8555
1.1791	45	40.1299	50.1053
1.18033	46	41.0248	51.2136
1.18182	49	43.72	54.5469
1.18367	50	44.6181	55.6678
1.1875	51	45.514	56.7783
1.18868	52	46.4131	57.8887
1.19048	53	47.3027	59.0021
1.19355	54	48.2017	60.1157
1.19393	55	49.0976	61.2292
1.19474	56	49.997	62.333
1.19565	57	50.8932	63.4399
1.19608	59	52.6857	65.6474
1.2	63	56.258	70.0999
1.2037	64	57.1545	71.2033
1.20492	65	58.0474	72.3137
1.20588	66	58.9467	73.4269
1.20755	67	59.8465	74.5367
1.21154	68	60.7371	75.6398
1.21429	70	62.5423	77.8662
1.21818	71	63.4432	78.9714
1.22	72	64.335	80.0735
1.22034	73	65.227	81.1816
1.22414	74	66.1252	82.2865
1.2252	75	67.0236	83.385
1.22581	77	68.8187	85.5961
1.22857	78	69.7199	86.7165
1.22951	80	71.5231	88.9256
1.23077	83	74.2153	92.2332
1.23214	86	76.884	95.5368
1.23256	87	77.7801	96.6439
1.23333	88	78.6778	97.7462
1.23404	89	79.58	98.847
1.23453	90	80.4787	99.9605
1.23529	91	81.3748	101.068
1.23729	92	82.2742	102.159
1.2381	93	83.1702	103.263
1.24	94	84.0686	104.374
1.24138	95	84.968	105.48
1.25	102	91.2113	113.195
1.25581	103	92.1089	114.306
1.25758	104	93.0161	115.408
1.25926	105	93.9154	116.53
1.26	106	94.8104	117.638
1.26154	107	95.7079	118.752
1.2619	108	96.5998	119.864
1.26415	109	97.5067	120.972
1.26667	111	99.3093	123.181
1.26786	112	100.202	124.283
1.26923	113	101.1	125.384
1.27119	114	101.993	126.498
1.27143	115	102.894	127.602
1.27273	116	103.79	128.7
1.27586	117	104.689	129.814
1.2766	118	105.584	130.921
1.28302	119	106.483	132.025
1.28358	120	107.373	133.13
1.28571	123	110.079	136.424
1.28889	124	110.98	137.531
1.29032	125	111.879	138.632
1.29091	128	114.568	141.944
1.29545	129	115.465	143.058
1.2963	130	116.365	144.168
1.30189	131	117.261	145.277
1.30612	132	118.16	146.381
1.30769	134	119.96	148.593
1.31111	135	120.854	149.69
1.3125	136	121.751	150.796
1.31482	137	122.651	151.907
1.31619	138	123.555	153.009
1.31667	139	124.452	154.115
1.32	141	126.236	156.313
1.32075	142	127.131	157.424
1.32143	143	128.032	158.526
1.32203	146	130.725	161.851
1.325	147	131.623	162.952
1.33333	154	137.873	170.663
1.33929	155	138.774	171.767
1.33962	156	139.67	172.868
1.33981	157	140.566	173.964
1.34	159	142.369	176.196
1.34328	160	143.259	177.291
1.34426	161	144.161	178.401
1.34545	163	145.958	180.592
1.34615	164	146.86	181.69
1.34921	165	147.753	182.786
1.35	166	148.652	183.886
1.35135	167	149.555	184.993
1.35294	170	152.261	188.304
1.35417	171	153.16	189.41
1.35714	172	154.06	190.519
1.36207	174	155.865	192.737
1.36364	176	157.675	194.944
1.36842	177	158.575	196.047
1.36923	178	159.472	197.147
1.36986	179	160.377	198.256
1.38182	180	161.278	199.359
1.38249	181	162.181	200.458
1.38298	182	163.082	201.557
1.38462	184	164.883	203.751
1.3883	185	165.783	204.85
1.38889	186	166.679	205.949
1.39024	187	167.581	207.053
1.39063	188	168.477	208.154
1.39216	189	169.372	209.264
1.39286	190	170.28	210.365
1.39535	191	171.185	211.471
1.39583	192	172.087	212.569
1.4	194	173.894	214.763
1.40278	195	174.794	215.865
1.40476	196	175.694	216.971
1.40625	197	176.591	218.07
1.41026	198	177.494	219.178
1.41071	199	178.395	220.278
1.4127	200	179.298	221.38
1.41304	201	180.201	222.477
1.41379	202	181.101	223.574
1.41818	203	182.008	224.678
1.42	204	182.91	225.773
1.42105	205	183.815	226.869
1.42222	206	184.714	227.967
1.42857	209	187.42	231.253
1.43396	211	189.236	233.448
1.43636	212	190.136	234.55
1.4386	213	191.037	235.658
1.43902	214	191.937	236.749
1.44231	215	192.841	237.851
1.44615	216	193.752	238.953
1.44898	217	194.659	240.051
1.45614	219	196.469	242.242
1.45902	220	197.371	243.34
1.45946	221	198.275	244.443
1.46	222	199.182	245.544
1.46154	223	200.089	246.643
1.46296	224	200.992	247.737
1.46429	226	202.808	249.921
1.46667	227	203.714	251.029
1.46809	228	204.613	252.122
1.47059	229	205.515	253.217
1.48	230	206.422	254.305
1.48214	231	207.318	255.406
1.48333	232	208.219	256.505
1.48387	233	209.13	257.604
1.48781	234	210.043	258.697
1.4902	235	210.952	259.795
1.49057	236	211.865	260.893
1.49123	238	213.691	263.091
1.49152	240	215.497	265.275
1.5	244	219.131	269.662
1.50289	245	220.043	270.757
1.50909	246	220.951	271.849
1.51429	247	221.862	272.943
1.51515	248	222.776	274.031
1.51667	249	223.684	275.118
1.51786	250	224.599	276.205
1.52174	251	225.506	277.292
1.52273	252	226.414	278.379
1.53333	254	228.25	280.552
1.53704	255	229.165	281.646
1.53846	256	230.082	282.741
1.54142	257	230.989	283.842
1.54386	258	231.892	284.926
1.54545	259	232.803	286.02
1.54717	260	233.723	287.122
1.54762	261	234.637	288.204
1.55	262	235.551	289.296
1.55319	264	237.389	291.471
1.55479	265	238.302	292.56
1.55556	267	240.128	294.761
1.55769	268	241.048	295.851
1.55932	270	242.887	298.016
1.5625	272	244.715	300.189
1.56863	273	245.63	301.277
1.57692	274	246.547	302.371
1.57778	275	247.464	303.456
1.5814	276	248.382	304.548
1.58182	278	250.215	306.716
1.58333	279	251.125	307.805
1.58388	280	252.05	308.884
1.58621	281	252.963	309.965
1.58823	283	254.791	312.137
1.59259	284	255.714	313.222
1.6	285	256.639	314.307
1.60377	286	257.559	315.39
1.60417	287	258.48	316.468
1.60869	288	259.399	317.555
1.61111	289	260.319	318.637
1.61364	290	261.244	319.723
1.61905	291	262.16	320.799
1.62	292	263.079	321.882
1.62069	293	263.996	322.96
1.62222	294	264.919	324.037
1.625	295	265.84	325.121
1.62745	296	266.752	326.202
1.62791	298	268.582	328.371
1.62963	299	269.501	329.449
1.63461	300	270.416	330.53
1.63889	301	271.338	331.61
1.64103	302	272.259	332.689
1.64286	304	274.106	334.849
1.64583	305	275.03	335.924
1.64662	306	275.956	337.003
1.64815	307	276.879	338.09
1.65116	308	277.801	339.164
1.65957	310	279.656	341.32
1.66667	311	280.577	342.406
1.67347	312	281.503	343.483
1.67568	313	282.42	344.56
1.67924	314	283.349	345.637
1.68182	315	284.273	346.711
1.68421	316	285.191	347.794
1.68572	317	286.117	348.866
1.69388	318	287.037	349.942
1.70732	319	287.967	351.016
1.71429	322	290.769	354.256
1.71667	323	291.696	355.327
1.72414	324	292.623	356.404
1.72727	325	293.552	357.477
1.72917	326	294.482	358.546
1.73171	327	295.414	359.618
1.74074	328	296.349	360.692
1.75	332	300.08	364.972
1.7561	333	301.014	366.043
1.76316	334	301.947	367.11
1.76923	335	302.877	368.173
1.78378	336	303.808	369.24
1.78947	337	304.742	370.305
1.79592	338	305.677	371.371
1.8	339	306.615	372.433
1.80328	340	307.553	373.499
1.8125	341	308.495	374.562
1.81395	342	309.433	375.625
1.82353	343	310.378	376.691
1.82609	344	311.315	377.75
1.83333	345	312.253	378.809
1.84091	346	313.198	379.876
1.84931	347	314.137	380.936
1.85507	348	315.081	381.996
1.85934	349	316.028	383.058
1.87097	350	316.972	384.113
1.87805	351	317.918	385.167
1.88	352	318.862	386.22
1.88525	353	319.812	387.271
1.88637	355	321.7	389.385
1.89189	356	322.653	390.438
1.89286	357	323.6	391.494
1.89474	358	324.549	392.551
1.89535	359	325.5	393.603
1.89873	360	326.443	394.657
1.9	361	327.391	395.71
1.91463	362	328.342	396.76
1.91489	363	329.291	397.811
1.91667	365	331.192	399.922
1.91781	366	332.144	400.97
1.92405	367	333.095	402.018
1.92857	368	334.048	403.067
1.93333	369	335	404.121
1.9359	370	335.952	405.173
1.9375	372	337.855	407.275
1.94286	374	339.754	409.365
1.94506	375	340.704	410.414
1.95082	376	341.659	411.46
1.95238	377	342.611	412.507
1.96	378	343.565	413.55
1.96154	379	344.518	414.597
1.96386	380	345.474	415.642
1.96429	381	346.428	416.69
1.9662	382	347.38	417.733
1.96667	383	348.331	418.776
1.96721	384	349.281	419.823
1.96774	386	351.192	421.908
1.9697	388	353.105	423.999
1.97015	389	354.061	425.044
1.97059	390	355.016	426.091
1.97101	391	355.969	427.137
1.97222	393	357.869	429.22
1.97727	394	358.825	430.264
1.98077	395	359.778	431.309
1.98485	397	361.685	433.405
1.98667	398	362.64	434.451
1.98684	399	363.598	435.494
2	414	377.958	451.185
2.01057	415	378.919	452.224
2.01266	416	379.877	453.266
2.01316	417	380.835	454.309
2.01409	418	381.793	455.351
2.01471	419	382.752	456.393
2.01515	422	385.631	459.515
2.01563	423	386.588	460.555
2.01639	424	387.548	461.596
2.0166	425	388.506	462.638
2.01667	427	390.425	464.722
2.02128	428	391.384	465.762
2.02222	429	392.342	466.804
2.02326	430	393.304	467.842
2.02469	431	394.262	468.884
2.025	432	395.222	469.928
2.02564	433	396.182	470.971
2.02632	434	397.144	472.011
2.02703	435	398.103	473.052
2.0274	436	399.065	474.098
2.02817	437	400.027	475.137
2.02857	438	400.985	476.176
2.03174	440	402.902	478.258
2.03226	442	404.824	480.338
2.03448	443	405.787	481.375
2.03509	444	406.747	482.412
2.03571	445	407.71	483.454
2.03846	446	408.671	484.492
2.04	447	409.633	485.532
2.0411	448	410.596	486.573
2.04225	450	412.513	488.65
2.04348	452	414.433	490.723
2.04412	453	415.391	491.763
2.04598	454	416.353	492.799
2.04687	455	417.31	493.838
2.04762	456	418.272	494.88
2.04839	457	419.237	495.918
2.05063	458	420.198	496.956
2.05128	459	421.16	497.997
2.05172	460	422.12	499.036
2.05263	461	423.081	500.074
2.05357	462	424.045	501.116
2.05405	463	425.006	502.154
2.05454	464	425.967	503.194
2.05556	466	427.895	505.275
2.05714	467	428.859	506.314
2.0597	468	429.823	507.352
2.0625	469	430.788	508.393
2.06349	471	432.707	510.471
2.06452	472	433.667	511.511
2.06557	474	435.59	513.582
2.06667	476	437.522	515.658
2.06757	477	438.484	516.697
2.06897	478	439.447	517.736
2.06945	480	441.37	519.812
2.07017	481	442.332	520.848
2.07143	483	444.263	522.919
2.07317	484	445.227	523.956
2.07463	485	446.188	524.995
2.075	486	447.147	526.034
2.07576	487	448.109	527.072
2.07693	488	449.073	528.108
2.07813	489	450.038	529.143
2.07865	490	451.003	530.18
2.07937	491	451.966	531.216
2.08	493	453.895	533.289
2.08197	494	454.859	534.325
2.08219	496	456.782	536.401
2.08333	498	458.704	538.466
2.08571	500	460.634	540.541
2.08621	501	461.599	541.577
2.08696	503	463.53	543.645
2.08824	505	465.457	545.723
2.08861	506	466.419	546.76
2.08955	507	467.385	547.796
2.09091	511	471.239	551.937
2.09524	512	472.202	552.974
2.09615	513	473.164	554.011
2.09677	514	474.127	555.046
2.09859	516	476.054	557.122
2.1	518	477.986	559.193
2.10204	519	478.95	560.229
2.10294	521	480.873	562.301
2.10526	526	485.697	567.49
2.10606	527	486.663	568.527
2.10769	529	488.595	570.598
2.10869	530	489.559	571.634
2.10938	532	491.488	573.703
2.11111	536	495.34	577.832
2.11429	537	496.304	578.868
2.11476	539	498.235	580.938
2.11539	541	500.167	583.006
2.11594	542	501.133	584.041
2.11667	545	504.031	587.144
2.11864	546	504.996	588.18
2.1194	547	505.96	589.213
2.12121	548	506.925	590.247
2.12281	549	507.89	591.281
2.12308	551	509.821	593.347
2.12329	554	512.719	596.445
2.125	558	516.572	600.581
2.12676	559	517.538	601.616
2.12699	560	518.502	602.653
2.12755	561	519.471	603.688
2.12766	562	520.438	604.721
2.12857	563	521.405	605.757
2.12987	564	522.373	606.791
2.13043	565	523.342	607.826
2.13235	566	524.31	608.859
2.13333	567	525.276	609.892
2.13636	570	528.169	612.99
2.13699	571	529.134	614.023
2.13725	572	530.098	615.057
2.14063	573	531.063	616.091
2.14085	574	532.03	617.123
2.14286	577	534.935	620.233
2.14493	578	535.904	621.267
2.14516	579	536.872	622.301
2.14545	580	537.839	623.335
2.14706	583	540.741	626.438
2.14815	584	541.707	627.47
2.14893	585	542.674	628.504
2.14925	586	543.641	629.538
2.15	588	545.575	631.605
2.15254	590	547.514	633.674
2.15384	591	548.48	634.71
2.15517	592	549.446	635.742
2.15686	593	550.415	636.775
2.15714	595	552.351	638.843
2.15789	596	553.318	639.876
2.15873	597	554.285	640.91
2.15942	598	555.255	641.942
2.16129	601	558.15	645.035
2.16176	602	559.119	646.07
2.16364	605	562.021	649.169
2.16439	606	562.986	650.205
2.16456	607	563.955	651.238
2.16667	614	570.728	658.452
2.16923	616	572.665	660.52
2.17187	617	573.632	661.553
2.17242	618	574.599	662.586
2.17308	619	575.566	663.619
2.17333	620	576.533	664.651
2.17391	621	577.502	665.682
2.1746	622	578.47	666.714
2.175	625	581.378	669.807
2.17568	626	582.349	670.843
2.17647	627	583.317	671.877
2.17722	628	584.285	672.913
2.17742	630	586.22	674.971
2.17857	632	588.155	677.035
2.1791	633	589.121	678.065
2.17948	634	590.088	679.096
2.18033	636	592.028	681.165
2.18182	639	594.933	684.259
2.18333	642	597.829	687.349
2.18462	643	598.798	688.382
2.18605	644	599.765	689.413
2.18644	647	602.665	692.504
2.1875	649	604.601	694.571
2.18965	651	606.537	696.638
2.19047	654	609.435	699.734
2.19118	658	613.314	703.865
2.19149	659	614.283	704.896
2.19298	662	617.193	707.991
2.19355	664	619.135	710.059
2.19403	665	620.105	711.091
2.19643	668	623.013	714.184
2.19672	669	623.982	715.213
2.19697	670	624.95	716.247
2.19718	672	626.885	718.313
2.2	679	633.659	725.542
2.20253	680	634.627	726.573
2.2029	682	636.565	728.633
2.20312	684	638.505	730.692
2.2037	685	639.473	731.727
2.20548	686	640.443	732.761
2.20588	687	641.413	733.792
2.2069	688	642.381	734.821
2.20833	689	643.349	735.852
2.2093	691	645.284	737.913
2.20968	694	648.195	741.01
2.21053	697	651.104	744.102
2.21212	698	652.074	745.135
2.21311	702	655.954	749.258
2.21429	707	660.805	754.4
2.21538	709	662.745	756.461
2.21621	710	663.714	757.492
2.21667	712	665.653	759.556
2.21739	713	666.624	760.588
2.21818	714	667.595	761.618
2.21918	716	669.535	763.681
2.22034	718	671.478	765.744
2.22078	719	672.447	766.777
2.22222	721	674.387	768.841
2.22388	723	676.326	770.897
2.22449	724	677.297	771.927
2.22535	726	679.235	773.983
2.22581	728	681.173	776.045
2.22641	730	683.11	778.105
2.22727	733	686.019	781.196
2.22807	736	688.923	784.285
2.22857	737	689.894	785.314
2.22951	740	692.802	788.406
2.22973	741	693.77	789.439
2.23077	745	697.648	793.559
2.23333	750	702.501	798.705
2.23377	751	703.47	799.734
2.23438	752	704.441	800.765
2.2353	753	705.413	801.791
2.23729	758	710.261	806.939
2.23809	761	713.167	810.031
2.2388	763	715.109	812.088
2.23913	764	716.081	813.119
2.23944	765	717.052	814.15
2.24	766	718.022	815.178
2.24074	767	718.993	816.207
2.24138	768	719.963	817.237
2.24194	770	721.904	819.292
2.24242	771	722.874	820.323
2.24324	772	723.846	821.353
2.24528	773	724.818	822.383
2.24562	775	726.759	824.444
2.2459	777	728.699	826.498
2.24638	778	729.668	827.528
2.25	782	733.553	831.645
2.25352	783	734.521	832.675
2.25397	785	736.462	834.731
2.25424	786	737.432	835.76
2.25455	788	739.377	837.816
2.25676	789	740.348	838.847
2.25714	790	741.318	839.875
2.25807	792	743.26	841.935
2.25862	796	747.146	846.045
2.25926	797	748.115	847.073
2.26028	798	749.085	848.101
2.26087	800	751.026	850.162
2.26154	802	752.964	852.221
2.2623	805	755.876	855.303
2.26316	809	759.766	859.424
2.26389	810	760.737	860.454
2.26415	811	761.708	861.484
2.26471	813	763.651	863.543
2.26531	815	765.595	865.604
2.26563	817	767.53	867.665
2.26667	821	771.418	871.788
2.2676	822	772.386	872.817
2.26786	824	774.325	874.878
2.26866	826	776.266	876.934
2.26984	827	777.235	877.963
2.27083	828	778.208	878.993
2.27118	834	784.025	885.165
2.27143	835	784.997	886.195
2.27273	840	789.851	891.348
2.2742	843	792.765	894.439
2.27451	845	794.702	896.497
2.27536	846	795.672	897.526
2.27586	847	796.643	898.555
2.27692	849	798.586	900.615
2.27778	855	804.416	906.782
2.27869	859	808.306	910.892
2.27941	860	809.277	911.921
2.28	862	811.219	913.978
2.2807	866	815.101	918.093
2.28125	867	816.073	919.124
2.28333	871	819.96	923.237
2.28358	873	821.903	925.296
2.28571	881	829.68	933.545
2.28788	884	832.592	936.631
2.28814	886	834.532	938.689
2.28846	887	835.502	939.718
2.28889	888	836.474	940.745
2.29032	891	839.382	943.823
2.29091	896	844.242	948.973
2.29166	897	845.214	950
2.29231	900	848.123	953.084
2.2931	904	852.01	957.2
2.29412	911	858.814	964.392
2.29545	912	859.787	965.421
2.2963	914	861.729	967.476
2.29688	919	866.592	972.618
2.29787	920	867.563	973.647
2.29824	922	869.503	975.71
2.29851	923	870.476	976.74
2.3	928	875.334	981.884
2.30137	929	876.306	982.911
2.30159	930	877.279	983.938
2.30189	932	879.219	985.996
2.30303	934	881.161	988.053
2.30357	940	886.989	994.227
2.30435	942	888.933	996.281
2.30612	944	890.876	998.339
2.30769	947	893.792	1001.43
2.30882	948	894.763	1002.46
2.30909	951	897.674	1005.54
2.30986	952	898.647	1006.57
2.31034	954	900.59	1008.63
2.31148	957	903.505	1011.72
2.3125	959	905.445	1013.77
2.31343	960	906.417	1014.8
2.31428	962	908.361	1016.86
2.31481	963	909.334	1017.89
2.31507	964	910.305	1018.91
2.31579	970	916.121	1025.09
2.31666	973	919.043	1028.17
2.31746	978	923.908	1033.32
2.31818	981	926.827	1036.4
2.31915	984	929.744	1039.48
2.32	986	931.688	1041.53
2.32076	987	932.659	1042.56
2.32143	989	934.6	1044.62
2.32203	992	937.521	1047.71
2.32258	996	941.414	1051.81
2.32307	997	942.385	1052.84
2.32353	999	944.331	1054.9
2.32394	1001	946.27	1056.95
2.32558	1002	947.243	1057.98
2.32608	1003	948.214	1059.01
2.32653	1006	951.133	1062.1
2.32692	1008	953.082	1064.15
2.32727	1012	956.964	1068.26
2.32758	1014	958.91	1070.32
2.32787	1019	963.781	1075.45
2.32813	1023	967.675	1079.57
2.32857	1024	968.648	1080.6
2.33334	1041	985.184	1098.01
2.33846	1042	986.155	1099.04
2.33871	1044	988.097	1101.09
2.33898	1049	992.963	1106.23
2.33929	1051	994.911	1108.29
2.33962	1058	1001.72	1115.48
2.34	1059	1002.69	1116.5
2.34147	1060	1003.66	1117.53
2.34286	1063	1006.57	1120.61
2.34328	1065	1008.52	1122.66
2.34375	1067	1010.46	1124.71
2.34426	1070	1013.38	1127.79
2.34483	1071	1014.36	1128.82
2.34545	1073	1016.3	1130.87
2.34615	1074	1017.27	1131.9
2.34694	1076	1019.22	1133.96
2.34722	1077	1020.19	1134.98
2.34849	1078	1021.16	1136.01
2.3492	1080	1023.11	1138.07
2.35	1085	1027.97	1143.2
2.35088	1089	1031.86	1147.3
2.35185	1091	1033.8	1149.36
2.35294	1095	1037.69	1153.47
2.35384	1097	1039.64	1155.53
2.35484	1099	1041.58	1157.58
2.35556	1101	1043.53	1159.63
2.35593	1103	1045.47	1161.68
2.35616	1104	1046.45	1162.71
2.35715	1110	1052.29	1168.87
2.35754	1111	1053.26	1169.9
2.35821	1113	1055.21	1171.95
2.35849	1119	1061.04	1178.11
2.35938	1122	1063.96	1181.19
2.36	1123	1064.93	1182.21
2.36066	1126	1067.85	1185.29
2.3617	1127	1068.83	1186.32
2.36207	1136	1077.59	1195.54
2.36232	1137	1078.56	1196.57
2.36364	1145	1086.35	1204.78
2.36508	1148	1089.27	1207.86
2.36539	1149	1090.24	1208.89
2.36667	1152	1093.16	1211.97
2.36735	1153	1094.13	1213
2.36765	1156	1097.05	1216.08
2.36842	1158	1099	1218.13
2.36923	1161	1101.91	1221.22
2.36957	1162	1102.89	1222.24
2.37037	1169	1109.71	1229.43
2.37097	1176	1116.53	1236.63
2.37168	1177	1117.5	1237.65
2.37255	1178	1118.47	1238.68
2.37288	1186	1126.26	1246.9
2.37313	1187	1127.24	1247.93
2.37334	1188	1128.21	1248.96
2.375	1200	1139.88	1261.27
2.37705	1204	1143.78	1265.38
2.37736	1206	1145.72	1267.43
2.37778	1208	1147.67	1269.48
2.37879	1210	1149.61	1271.54
2.37931	1214	1153.5	1275.63
2.37975	1215	1154.48	1276.66
2.38	1217	1156.43	1278.72
2.38095	1220	1159.35	1281.8
2.38182	1222	1161.29	1283.85
2.38251	1223	1162.27	1284.88
2.38298	1226	1165.18	1287.96
2.38334	1227	1166.15	1288.98
2.38461	1231	1170.04	1293.1
2.38571	1232	1171.02	1294.12
2.38596	1236	1174.91	1298.22
2.38636	1238	1176.86	1300.27
2.3871	1242	1180.74	1304.38
2.38776	1245	1183.67	1307.46
2.38806	1246	1184.64	1308.49
2.38889	1252	1190.48	1314.63
2.38983	1256	1194.38	1318.75
2.39062	1258	1196.33	1320.8
2.3913	1259	1197.3	1321.82
2.39216	1260	1198.27	1322.85
2.39286	1268	1206.07	1331.07
2.39344	1272	1209.97	1335.17
2.39394	1275	1212.89	1338.24
2.39535	1277	1214.83	1340.3
2.39584	1278	1215.81	1341.32
2.39623	1282	1219.7	1345.42
2.39655	1285	1222.62	1348.5
2.39682	1288	1225.54	1351.58
2.39706	1291	1228.46	1354.66
2.4	1306	1243.07	1370.05
2.40323	1309	1246	1373.13
2.40351	1310	1246.97	1374.16
2.40385	1313	1249.89	1377.23
2.40426	1315	1251.84	1379.29
2.40625	1320	1256.71	1384.43
2.40678	1323	1259.63	1387.51
2.40741	1328	1264.49	1392.63
2.40816	1329	1265.47	1393.66
2.40909	1331	1267.42	1395.71
2.40984	1334	1270.33	1398.78
2.41071	1341	1277.13	1405.96
2.41096	1342	1278.11	1406.99
2.41177	1352	1287.85	1417.25
2.4127	1355	1290.78	1420.33
2.41379	1360	1295.65	1425.46
2.4151	1371	1306.36	1436.75
2.41538	1373	1308.31	1438.8
2.41667	1378	1313.19	1443.94
2.41791	1381	1316.12	1447.02
2.41818	1382	1317.1	1448.04
2.41936	1384	1319.05	1450.1
2.42005	1385	1320.02	1451.12
2.42106	1388	1322.95	1454.2
2.42188	1389	1323.92	1455.23
2.42222	1390	1324.9	1456.25
2.42308	1395	1329.78	1461.39
2.42373	1399	1333.67	1465.49
2.42424	1402	1336.59	1468.56
2.42553	1403	1337.56	1469.59
2.42592	1406	1340.48	1472.66
2.42623	1409	1343.4	1475.75
2.42647	1411	1345.35	1477.8
2.42857	1415	1349.23	1481.9
2.42899	1416	1350.21	1482.93
2.43103	1421	1355.09	1488.04
2.43137	1424	1358.01	1491.12
2.43333	1431	1364.83	1498.3
2.43396	1438	1371.66	1505.47
2.43478	1439	1372.63	1506.49
2.43548	1443	1376.53	1510.6
2.43636	1448	1381.4	1515.72
2.4375	1454	1387.24	1521.86
2.4386	1457	1390.16	1524.94
2.44	1459	1392.11	1526.99
2.44068	1467	1399.92	1535.18
2.44186	1468	1400.89	1536.2
2.44231	1473	1405.76	1541.33
2.44262	1475	1407.71	1543.38
2.44444	1488	1420.36	1556.71
2.44611	1489	1421.34	1557.73
2.44615	1490	1422.31	1558.75
2.44643	1494	1426.21	1562.86
2.44681	1495	1427.18	1563.89
2.44776	1496	1428.15	1564.91
2.44827	1501	1433.02	1570.03
2.44898	1505	1436.92	1574.13
2.44928	1507	1438.87	1576.18
2.45	1510	1441.8	1579.26
2.45098	1515	1446.67	1584.39
2.45161	1519	1450.56	1588.49
2.45238	1520	1451.54	1589.51
2.45283	1522	1453.49	1591.57
2.45313	1527	1458.36	1596.68
2.45455	1532	1463.24	1601.8
2.45588	1533	1464.21	1602.83
2.45614	1537	1468.12	1606.92
2.45714	1538	1469.09	1607.95
2.45762	1542	1472.99	1612.06
2.45901	1546	1476.88	1616.16
2.46	1549	1479.81	1619.24
2.46154	1559	1489.55	1629.5
2.46296	1563	1493.46	1633.6
2.46341	1564	1494.44	1634.62
2.46429	1571	1501.27	1641.8
2.46512	1573	1503.22	1643.85
2.46552	1575	1505.17	1645.9
2.46667	1580	1510.03	1651.03
2.46774	1581	1511.01	1652.06
2.46875	1585	1514.91	1656.16
2.46939	1589	1518.81	1660.26
2.47011	1590	1519.79	1661.28
2.47059	1593	1522.72	1664.36
2.4717	1596	1525.65	1667.44
2.47273	1602	1531.5	1673.59
2.47369	1604	1533.45	1675.64
2.47457	1607	1536.36	1678.72
2.47541	1608	1537.34	1679.74
2.47692	1610	1539.28	1681.79
2.47727	1611	1540.26	1682.82
2.47761	1612	1541.24	1683.84
2.47917	1614	1543.19	1685.89
2.48	1616	1545.14	1687.94
2.48077	1620	1549.03	1692.04
2.48148	1629	1557.8	1701.25
2.48214	1636	1564.63	1708.43
2.48276	1642	1570.49	1714.57
2.48333	1648	1576.35	1720.71
2.48387	1651	1579.28	1723.79
2.48451	1652	1580.26	1724.82
2.48485	1653	1581.23	1725.84
2.48649	1654	1582.2	1726.86
2.48837	1656	1584.16	1728.91
2.48889	1658	1586.11	1730.97
2.48936	1660	1588.05	1733.02
2.4898	1665	1592.92	1738.14
2.49019	1669	1596.82	1742.25
2.49057	1675	1602.67	1748.4
2.49091	1682	1609.49	1755.59
2.49123	1685	1612.42	1758.67
2.49152	1690	1617.3	1763.79
2.4918	1694	1621.2	1767.89
2.49231	1695	1622.17	1768.92
2.49253	1698	1625.09	1771.99
2.5	1735	1661.2	1809.94
2.50746	1736	1662.17	1810.96
2.50769	1737	1663.15	1811.98
2.50794	1741	1667.05	1816.08
2.5082	1746	1671.93	1821.2
2.50847	1750	1675.83	1825.3
2.50877	1756	1681.67	1831.45
2.50909	1761	1686.55	1836.56
2.50944	1771	1696.32	1846.79
2.5098	1774	1699.25	1849.87
2.5102	1781	1706.08	1857.04
2.51064	1786	1710.96	1862.17
2.51163	1789	1713.89	1865.25
2.51352	1790	1714.87	1866.27
2.51515	1791	1715.84	1867.3
2.51562	1792	1716.82	1868.32
2.51613	1795	1719.74	1871.39
2.51667	1797	1721.69	1873.44
2.51724	1804	1728.51	1880.61
2.51786	1806	1730.46	1882.66
2.51852	1813	1737.28	1889.83
2.51923	1816	1740.2	1892.9
2.52	1818	1742.15	1894.95
2.52083	1823	1747.01	1900.08
2.52113	1825	1748.97	1902.13
2.52174	1829	1752.87	1906.23
2.52239	1830	1753.84	1907.26
2.52273	1831	1754.82	1908.28
2.52381	1832	1755.8	1909.3
2.52459	1834	1757.74	1911.35
2.52542	1835	1758.72	1912.38
2.52632	1839	1762.62	1916.47
2.52703	1840	1763.6	1917.49
2.52728	1844	1767.5	1921.59
2.5283	1848	1771.4	1925.69
2.52941	1858	1781.15	1935.93
2.53061	1861	1784.08	1939
2.53226	1864	1787.01	1942.07
2.53333	1870	1792.87	1948.23
2.53448	1872	1794.82	1950.28
2.53572	1875	1797.75	1953.35
2.53658	1878	1800.67	1956.43
2.53703	1887	1809.45	1965.64
2.53846	1890	1812.37	1968.72
2.53968	1891	1813.35	1969.74
2.54	1896	1818.23	1974.87
2.54166	1900	1822.13	1978.97
2.54238	1905	1827.01	1984.09
2.54348	1907	1828.96	1986.14
2.54386	1912	1833.85	1991.26
2.54546	1917	1838.73	1996.38
2.54688	1918	1839.7	1997.41
2.54717	1925	1846.52	2004.57
2.54762	1927	1848.47	2006.61
2.54839	1929	1850.42	2008.66
2.54902	1935	1856.27	2014.8
2.55	1942	1863.11	2021.96
2.55102	1948	1868.96	2028.11
2.55172	1952	1872.86	2032.2
2.55319	1958	1878.71	2038.35
2.55357	1963	1883.59	2043.47
2.55556	1973	1893.36	2053.73
2.55737	1976	1896.28	2056.8
2.5577	1985	1905.05	2066
2.55814	1986	1906.03	2067.02
2.55933	1989	1908.95	2070.1
2.56	1995	1914.82	2076.24
2.56098	1996	1915.8	2077.27
2.5614	1999	1918.73	2080.34
2.5625	2001	1920.67	2082.39
2.56338	2002	1921.65	2083.41
2.56364	2005	1924.58	2086.49
2.56452	2006	1925.56	2087.51
2.56521	2008	1927.51	2089.56
2.56604	2013	1932.39	2094.69
2.56667	2015	1934.34	2096.74
2.56818	2016	1935.31	2097.76
2.56863	2017	1936.29	2098.79
2.56896	2018	1937.26	2099.81
2.56923	2020	1939.21	2101.87
2.57143	2034	1952.87	2116.2
2.57408	2039	1957.75	2121.33
2.57447	2041	1959.7	2123.38
2.57627	2043	1961.65	2125.42
2.57692	2046	1964.57	2128.5
2.57778	2048	1966.52	2130.55
2.57895	2052	1970.42	2134.65
2.57971	2053	1971.4	2135.67
2.58	2059	1977.23	2141.83
2.58182	2063	1981.14	2145.92
2.58333	2070	1987.97	2153.09
2.58381	2071	1988.94	2154.12
2.58491	2075	1992.85	2158.21
2.58537	2076	1993.82	2159.24
2.5862	2080	1997.73	2163.34
2.58695	2082	1999.68	2165.39
2.58823	2086	2003.58	2169.49
2.58929	2088	2005.53	2171.54
2.58974	2089	2006.5	2172.57
2.59016	2092	2009.43	2175.65
2.59091	2094	2011.38	2177.69
2.59184	2099	2016.26	2182.83
2.59259	2108	2025.05	2192.06
2.59322	2113	2029.92	2197.18
2.59524	2115	2031.87	2199.23
2.59574	2123	2039.67	2207.42
2.59616	2132	2048.43	2216.64
2.59649	2135	2051.36	2219.71
2.59678	2137	2053.31	2221.75
2.6	2150	2065.98	2235.06
2.60318	2151	2066.95	2236.09
2.60345	2152	2067.93	2237.11
2.60377	2156	2071.83	2241.21
2.60417	2161	2076.71	2246.34
2.60465	2163	2078.66	2248.39
2.60656	2165	2080.61	2250.43
2.60714	2172	2087.42	2257.6
2.60784	2178	2093.28	2263.75
2.60937	2179	2094.25	2264.77
2.60975	2180	2095.23	2265.8
2.61017	2182	2097.18	2267.84
2.61111	2187	2102.07	2272.96
2.61225	2191	2105.97	2277.05
2.6129	2192	2106.95	2278.08
2.61404	2195	2109.88	2281.16
2.61538	2201	2115.74	2287.3
2.61666	2204	2118.67	2290.38
2.61702	2208	2122.57	2294.48
2.61818	2211	2125.5	2297.55
2.61905	2214	2128.43	2300.62
2.62	2218	2132.33	2304.72
2.62029	2219	2133.3	2305.75
2.62069	2222	2136.23	2308.82
2.62222	2226	2140.13	2312.92
2.62264	2233	2146.96	2320.08
2.62295	2234	2147.93	2321.11
2.625	2242	2155.73	2329.29
2.62686	2243	2156.7	2330.32
2.62712	2245	2158.65	2332.36
2.62745	2248	2161.58	2335.44
2.62791	2250	2163.53	2337.49
2.62903	2251	2164.51	2338.51
2.62963	2256	2169.38	2343.64
2.63044	2261	2174.26	2348.76
2.63158	2263	2176.21	2350.81
2.63265	2265	2178.16	2352.86
2.63333	2269	2182.06	2356.97
2.63414	2270	2183.03	2357.99
2.63462	2277	2189.87	2365.16
2.63637	2280	2192.79	2368.23
2.63768	2281	2193.77	2369.25
2.63793	2286	2198.64	2374.37
2.6383	2290	2202.54	2378.48
2.63934	2292	2204.49	2380.53
2.64	2296	2208.39	2384.63
2.64102	2298	2210.34	2386.67
2.64151	2301	2213.26	2389.74
2.64179	2302	2214.24	2390.77
2.64286	2310	2222.04	2398.96
2.64407	2311	2223.02	2399.99
2.64445	2316	2227.9	2405.12
2.64516	2317	2228.87	2406.14
2.64583	2319	2230.82	2408.19
2.64706	2320	2231.8	2409.22
2.64815	2322	2233.75	2411.27
2.64865	2323	2234.72	2412.29
2.64913	2328	2239.6	2417.41
2.65	2329	2240.57	2418.44
2.65218	2331	2242.52	2420.49
2.65306	2335	2246.43	2424.59
2.65384	2342	2253.25	2431.76
2.65455	2347	2258.12	2436.88
2.65518	2349	2260.07	2438.93
2.65549	2350	2261.05	2439.95
2.65574	2351	2262.02	2440.98
2.65714	2355	2265.93	2445.07
2.65909	2357	2267.88	2447.11
2.65957	2360	2270.81	2450.19
2.66	2365	2275.68	2455.31
2.66037	2368	2278.61	2458.38
2.66071	2372	2282.52	2462.49
2.66102	2374	2284.47	2464.53
2.66667	2403	2312.74	2494.2
2.67188	2404	2313.72	2495.22
2.67213	2405	2314.69	2496.24
2.67241	2407	2316.64	2498.3
2.67272	2408	2317.62	2499.32
2.67307	2413	2322.5	2504.44
2.67347	2416	2325.43	2507.51
2.67391	2420	2329.33	2511.61
2.67442	2423	2332.26	2514.69
2.67796	2424	2333.23	2515.71
2.67857	2426	2335.18	2517.76
2.67925	2429	2338.11	2520.84
2.68	2433	2342.02	2524.94
2.68085	2439	2347.88	2531.08
2.68182	2442	2350.8	2534.15
2.68254	2443	2351.78	2535.18
2.68333	2445	2353.73	2537.23
2.68421	2446	2354.7	2538.25
2.68518	2450	2358.6	2542.35
2.68627	2454	2362.51	2546.45
2.6875	2458	2366.41	2550.54
2.68853	2459	2367.39	2551.57
2.68889	2460	2368.36	2552.59
2.68965	2462	2370.32	2554.64
2.69048	2463	2371.29	2555.67
2.69091	2464	2372.27	2556.69
2.6923	2470	2378.12	2562.83
2.69355	2471	2379.09	2563.86
2.69388	2475	2382.99	2567.96
2.69492	2478	2385.91	2571.04
2.69565	2483	2390.79	2576.16
2.69643	2484	2391.76	2577.18
2.69767	2486	2393.71	2579.23
2.69812	2490	2397.62	2583.32
2.7	2499	2406.39	2592.52
2.70175	2501	2408.34	2594.57
2.70213	2508	2415.16	2601.74
2.7037	2512	2419.07	2605.84
2.70454	2514	2421.02	2607.89
2.70588	2517	2423.95	2610.96
2.70689	2520	2426.87	2614.04
2.70732	2522	2428.82	2616.09
2.70833	2527	2433.69	2621.21
2.70909	2532	2438.57	2626.34
2.71053	2534	2440.52	2628.39
2.71111	2535	2441.49	2629.41
2.71154	2539	2445.39	2633.5
2.71429	2543	2449.29	2637.6
2.71698	2545	2451.24	2639.65
2.72	2552	2458.05	2646.81
2.72093	2554	2460	2648.86
2.72222	2558	2463.91	2652.96
2.7234	2562	2467.81	2657.06
2.72414	2568	2473.66	2663.2
2.72549	2573	2478.54	2668.33
2.72727	2580	2485.35	2675.5
2.72881	2581	2486.33	2676.52
2.72917	2584	2489.25	2679.6
2.73077	2588	2493.15	2683.7
2.73171	2589	2494.12	2684.73
2.73214	2592	2497.05	2687.8
2.73333	2595	2499.97	2690.87
2.73469	2599	2503.87	2694.98
2.7353	2600	2504.84	2696.01
2.73684	2602	2506.79	2698.06
2.7381	2603	2507.77	2699.08
2.73913	2606	2510.69	2702.15
2.74	2608	2512.64	2704.2
2.74074	2612	2516.54	2708.3
2.74138	2613	2517.52	2709.33
2.74286	2614	2518.49	2710.36
2.74418	2616	2520.45	2712.41
2.74468	2620	2524.35	2716.51
2.7451	2624	2528.24	2720.62
2.74576	2625	2529.22	2721.65
2.75	2639	2542.87	2735.99
2.7541	2640	2543.85	2737.01
2.75439	2641	2544.82	2738.04
2.75471	2642	2545.79	2739.06
2.7551	2650	2553.58	2747.26
2.75556	2651	2554.55	2748.29
2.75758	2652	2555.53	2749.31
2.75862	2654	2557.48	2751.36
2.76	2655	2558.45	2752.39
2.76087	2658	2561.38	2755.47
2.7619	2659	2562.36	2756.49
2.76271	2660	2563.33	2757.52
2.76364	2663	2566.25	2760.6
2.76471	2667	2570.15	2764.7
2.76596	2669	2572.1	2766.75
2.76744	2677	2579.9	2774.94
2.76923	2680	2582.82	2778.02
2.77049	2681	2583.79	2779.04
2.77084	2683	2585.74	2781.09
2.77273	2684	2586.72	2782.11
2.77359	2687	2589.63	2785.19
2.77419	2688	2590.61	2786.22
2.775	2689	2591.59	2787.25
2.77551	2692	2594.51	2790.33
2.77631	2693	2595.48	2791.35
2.77778	2698	2600.35	2796.49
2.77966	2699	2601.33	2797.52
2.78	2704	2606.2	2802.64
2.78049	2705	2607.17	2803.67
2.78261	2708	2610.09	2806.74
2.78334	2709	2611.07	2807.77
2.78431	2710	2612.04	2808.79
2.78572	2713	2614.96	2811.87
2.78723	2716	2617.89	2814.95
2.78846	2718	2619.84	2817
2.78947	2723	2624.71	2822.12
2.7907	2726	2627.63	2825.2
2.79167	2728	2629.58	2827.25
2.79245	2731	2632.51	2830.33
2.7931	2733	2634.46	2832.38
2.79412	2734	2635.43	2833.41
2.79487	2735	2636.4	2834.44
2.79592	2738	2639.33	2837.51
2.7963	2741	2642.25	2840.59
2.79661	2743	2644.19	2842.64
2.8	2754	2654.91	2853.95
2.80328	2755	2655.89	2854.97
2.80392	2758	2658.8	2858.05
2.80435	2760	2660.75	2860.1
2.80488	2762	2662.7	2862.16
2.80555	2763	2663.67	2863.19
2.80702	2764	2664.64	2864.21
2.8077	2769	2669.5	2869.34
2.80851	2772	2672.42	2872.42
2.80953	2774	2674.37	2874.47
2.81081	2777	2677.28	2877.56
2.81132	2779	2679.23	2879.62
2.8125	2783	2683.12	2883.72
2.81356	2784	2684.09	2884.75
2.81395	2785	2685.07	2885.77
2.81482	2787	2687.01	2887.83
2.81633	2793	2692.86	2893.98
2.81818	2797	2696.75	2898.09
2.81967	2798	2697.72	2899.12
2.82	2800	2699.67	2901.17
2.82052	2801	2700.64	2902.2
2.82222	2805	2704.53	2906.3
2.82353	2808	2707.45	2909.38
2.82456	2809	2708.42	2910.41
2.82609	2811	2710.37	2912.46
2.82693	2812	2711.34	2913.49
2.82758	2813	2712.31	2914.52
2.82927	2815	2714.25	2916.57
2.82979	2819	2718.15	2920.68
2.83019	2821	2720.11	2922.73
2.83333	2834	2732.75	2936.06
2.83636	2838	2736.63	2940.17
2.83673	2843	2741.49	2945.31
2.83721	2845	2743.43	2947.36
2.83784	2847	2745.37	2949.42
2.83929	2849	2747.32	2951.48
2.84	2851	2749.27	2953.54
2.84091	2852	2750.24	2954.56
2.84445	2859	2757.05	2961.76
2.84616	2863	2760.94	2965.87
2.84783	2870	2767.75	2973.05
2.84906	2871	2768.72	2974.08
2.85	2873	2770.67	2976.13
2.85107	2876	2773.58	2979.22
2.85135	2877	2774.55	2980.24
2.85185	2879	2776.5	2982.3
2.85294	2880	2777.47	2983.33
2.85366	2881	2778.44	2984.36
2.85417	2885	2782.33	2988.47
2.85714	2889	2786.22	2992.58
2.85965	2890	2787.19	2993.61
2.86	2893	2790.1	2996.7
2.86047	2897	2793.99	3000.81
2.86275	2899	2795.93	3002.87
2.86364	2900	2796.9	3003.89
2.86486	2902	2798.85	3005.95
2.86793	2904	2800.79	3008
2.86956	2906	2802.73	3010.06
2.87037	2909	2805.65	3013.15
2.87234	2913	2809.54	3017.26
2.87273	2914	2810.51	3018.29
2.875	2920	2816.34	3024.46
2.87755	2923	2819.26	3027.55
2.88	2925	2821.2	3029.61
2.88096	2927	2823.14	3031.66
2.88235	2929	2825.08	3033.72
2.88372	2932	2827.99	3036.8
2.88461	2934	2829.93	3038.86
2.88538	2935	2830.9	3039.89
2.88571	2937	2832.84	3041.95
2.88636	2938	2833.81	3042.98
2.88889	2944	2839.64	3049.15
2.89091	2946	2841.59	3051.21
2.8913	2950	2845.47	3055.33
2.89362	2952	2847.41	3057.39
2.89473	2953	2848.38	3058.42
2.89583	2957	2852.26	3062.54
2.89655	2960	2855.17	3065.62
2.89796	2963	2858.08	3068.71
2.9	2967	2861.96	3072.83
2.90244	2970	2864.88	3075.92
2.90323	2972	2866.82	3077.98
2.90384	2976	2870.7	3082.1
2.90476	2979	2873.6	3085.19
2.90566	2982	2876.52	3088.28
2.90625	2983	2877.49	3089.31
2.90698	2986	2880.4	3092.39
2.90909	2991	2885.26	3097.54
2.91072	2992	2886.23	3098.56
2.91111	2993	2887.2	3099.6
2.91177	2994	2888.17	3100.63
2.91304	2997	2891.09	3103.72
2.9138	2998	2892.05	3104.75
2.91489	3000	2894	3106.81
2.91526	3001	2894.96	3107.84
2.91667	3004	2897.87	3110.92
2.91837	3006	2899.81	3112.99
2.92	3011	2904.65	3118.14
2.92106	3013	2906.59	3120.2
2.92157	3014	2907.56	3121.23
2.92308	3017	2910.46	3124.33
2.92453	3018	2911.43	3125.36
2.92593	3019	2912.4	3126.39
2.92683	3021	2914.33	3128.45
2.92857	3026	2919.19	3133.6
2.92983	3027	2920.16	3134.63
2.93023	3029	2922.1	3136.69
2.93104	3030	2923.07	3137.73
2.93182	3032	2925.01	3139.79
2.93333	3034	2926.95	3141.85
2.93478	3038	2930.83	3145.97
2.93617	3040	2932.77	3148.03
2.9375	3044	2936.65	3152.15
2.93877	3045	2937.61	3153.18
2.9394	3046	2938.58	3154.21
2.94	3048	2940.52	3156.27
2.94118	3052	2944.4	3160.39
2.94231	3057	2949.24	3165.55
2.94339	3059	2951.18	3167.61
2.94444	3060	2952.15	3168.64
2.94594	3061	2953.12	3169.67
2.94643	3063	2955.05	3171.74
2.94872	3064	2956.02	3172.77
2.94916	3065	2956.99	3173.8
2.95	3066	2957.96	3174.83
2.95122	3068	2959.89	3176.9
2.95238	3069	2960.86	3177.93
2.95349	3072	2963.76	3181.03
2.95454	3075	2966.67	3184.13
2.95528	3076	2967.63	3185.16
2.95555	3077	2968.6	3186.19
2.95652	3081	2972.48	3190.32
2.95745	3082	2973.44	3191.35
2.95833	3083	2974.41	3192.38
2.96	3085	2976.35	3194.45
2.96079	3086	2977.32	3195.48
2.96154	3089	2980.22	3198.57
2.96296	3090	2981.19	3199.61
2.96364	3091	2982.15	3200.64
2.96875	3092	2983.12	3201.67
2.97059	3093	2984.09	3202.7
2.97222	3094	2985.06	3203.74
2.97297	3095	2986.02	3204.77
2.97369	3097	2987.95	3206.83
2.97436	3098	2988.92	3207.86
2.975	3099	2989.89	3208.9
2.97561	3100	2990.85	3209.93
2.97619	3102	2992.79	3211.99
2.97674	3104	2994.72	3214.06
2.97718	3105	2995.69	3215.1
2.97727	3111	3001.48	3221.31
2.97778	3113	3003.42	3223.39
2.97826	3117	3007.29	3227.53
2.97873	3123	3013.08	3233.71
2.97917	3127	3016.96	3237.84
2.9796	3130	3019.87	3240.94
2.98	3132	3021.8	3243
2.98039	3133	3022.77	3244.03
2.98077	3134	3023.73	3245.06
2.98113	3136	3025.67	3247.13
2.98276	3138	3027.61	3249.19
3	3173	3061.48	3285.33
3.01449	3174	3062.44	3286.36
3.01538	3175	3063.41	3287.4
3.01852	3176	3064.37	3288.43
3.01961	3178	3066.3	3290.5
3.02041	3179	3067.27	3291.53
3.02128	3181	3069.2	3293.6
3.02174	3183	3071.13	3295.67
3.02223	3185	3073.06	3297.74
3.02273	3190	3077.87	3302.91
3.02326	3192	3079.8	3304.98
3.02381	3195	3082.68	3308.09
3.02439	3196	3083.65	3309.12
3.025	3198	3085.58	3311.19
3.02631	3199	3086.54	3312.23
3.02703	3200	3087.51	3313.26
3.02857	3201	3088.47	3314.3
3.02941	3202	3089.44	3315.33
3.0339	3204	3091.37	3317.4
3.03922	3206	3093.3	3319.47
3.04	3209	3096.2	3322.58
3.04082	3210	3097.16	3323.62
3.04167	3211	3098.12	3324.65
3.04256	3212	3099.09	3325.69
3.04348	3215	3101.98	3328.81
3.04445	3217	3103.91	3330.88
3.04546	3218	3104.88	3331.92
3.04651	3220	3106.81	3333.99
3.04878	3224	3110.66	3338.14
3.05	3228	3114.52	3342.29
3.05085	3229	3115.49	3343.33
3.05128	3231	3117.41	3345.4
3.05263	3232	3118.38	3346.44
3.05555	3234	3120.31	3348.51
3.05714	3235	3121.26	3349.55
3.05882	3236	3122.23	3350.59
3.0606	3237	3123.19	3351.63
3.0625	3239	3125.11	3353.7
3.06451	3240	3126.07	3354.74
3.06522	3243	3128.96	3357.85
3.06667	3246	3131.84	3360.97
3.0678	3247	3132.8	3362
3.06818	3250	3135.69	3365.11
3.06976	3251	3136.65	3366.15
3.07143	3252	3137.62	3367.19
3.07408	3253	3138.58	3368.22
3.075	3255	3140.51	3370.3
3.07692	3259	3144.34	3374.43
3.08	3262	3147.22	3377.54
3.08108	3263	3148.19	3378.58
3.08164	3265	3150.11	3380.66
3.08334	3271	3155.88	3386.89
3.08511	3272	3156.84	3387.93
3.08621	3273	3157.8	3388.97
3.08889	3274	3158.76	3390
3.09091	3275	3159.72	3391.04
3.09303	3279	3163.57	3395.19
3.09524	3281	3165.49	3397.27
3.09616	3283	3167.4	3399.35
3.09756	3287	3171.26	3403.51
3.1	3289	3173.19	3405.59
3.10204	3292	3176.07	3408.7
3.10256	3294	3177.99	3410.79
3.10526	3295	3178.95	3411.83
3.10638	3299	3182.8	3415.98
3.10714	3301	3184.72	3418.06
3.11111	3304	3187.62	3421.18
3.11475	3305	3188.58	3422.22
3.11904	3307	3190.49	3424.31
3.12122	3308	3191.45	3425.35
3.12245	3309	3192.41	3426.39
3.124	3310	3193.37	3427.43
3.125	3317	3200.05	3434.71
3.12698	3319	3201.97	3436.78
3.12728	3320	3202.93	3437.83
3.12766	3321	3203.89	3438.87
3.12821	3323	3205.81	3440.94
3.13114	3324	3206.77	3441.98
3.13158	3327	3209.64	3445.1
3.13208	3328	3210.6	3446.14
3.13333	3330	3212.51	3448.22
3.13636	3331	3213.47	3449.26
3.13793	3332	3214.44	3450.3
3.13953	3334	3216.35	3452.38
3.14	3337	3219.24	3455.51
3.14546	3338	3220.2	3456.55
3.14635	3339	3221.16	3457.59
3.14706	3340	3222.12	3458.63
3.14815	3341	3223.08	3459.67
3.14893	3343	3224.99	3461.76
3.15095	3344	3225.95	3462.79
3.15151	3345	3226.91	3463.84
3.15218	3348	3229.8	3466.98
3.15385	3349	3230.75	3468.02
3.15556	3354	3235.55	3473.25
3.15625	3355	3236.51	3474.29
3.15714	3356	3237.47	3475.33
3.15789	3357	3238.42	3476.38
3.15873	3358	3239.38	3477.42
3.15909	3359	3240.34	3478.46
3.1628	3361	3242.26	3480.54
3.16667	3365	3246.09	3484.71
3.17073	3368	3248.96	3487.84
3.17143	3370	3250.88	3489.93
3.175	3372	3252.8	3492.02
3.17544	3373	3253.75	3493.06
3.17647	3374	3254.71	3494.1
3.17778	3375	3255.67	3495.15
3.17949	3377	3257.58	3497.24
3.18182	3381	3261.42	3501.4
3.18367	3382	3262.38	3502.44
3.18421	3383	3263.33	3503.49
3.18519	3384	3264.29	3504.53
3.18604	3385	3265.25	3505.58
3.1875	3386	3266.21	3506.62
3.18919	3387	3267.16	3507.67
3.18965	3388	3268.12	3508.71
3.19047	3392	3271.95	3512.89
3.19512	3394	3273.86	3514.98
3.19565	3395	3274.82	3516.03
3.19608	3396	3275.78	3517.07
3.2	3408	3287.25	3529.64
3.20339	3409	3288.2	3530.69
3.20454	3410	3289.16	3531.74
3.2069	3411	3290.12	3532.78
3.20834	3412	3291.07	3533.83
3.2093	3414	3292.98	3535.93
3.21053	3417	3295.84	3539.06
3.21212	3420	3298.72	3542.2
3.21277	3422	3300.63	3544.28
3.21429	3423	3301.58	3545.33
3.21568	3424	3302.54	3546.37
3.21666	3425	3303.5	3547.42
3.21819	3426	3304.45	3548.46
3.21951	3427	3305.4	3549.51
3.22034	3429	3307.3	3551.6
3.22222	3431	3309.21	3553.69
3.22388	3432	3310.16	3554.73
3.22414	3433	3311.12	3555.78
3.22449	3434	3312.08	3556.82
3.225	3435	3313.03	3557.87
3.22727	3437	3314.94	3559.96
3.22917	3438	3315.9	3561.01
3.2295	3439	3316.85	3562.05
3.23077	3441	3318.76	3564.15
3.23255	3442	3319.71	3565.19
3.23334	3443	3320.67	3566.23
3.23404	3444	3321.61	3567.28
3.23529	3446	3323.52	3569.38
3.23684	3449	3326.39	3572.52
3.23728	3450	3327.34	3573.56
3.23809	3451	3328.3	3574.61
3.24	3452	3329.25	3575.66
3.24075	3453	3330.21	3576.7
3.24138	3454	3331.16	3577.75
3.24193	3455	3332.11	3578.8
3.24243	3456	3333.07	3579.85
3.24445	3458	3334.97	3581.94
3.2449	3459	3335.92	3583
3.2459	3460	3336.87	3584.04
3.24637	3461	3337.83	3585.09
3.25	3468	3344.53	3592.44
3.25454	3469	3345.48	3593.49
3.2549	3470	3346.43	3594.54
3.25581	3471	3347.39	3595.58
3.25641	3472	3348.34	3596.63
3.25757	3473	3349.29	3597.68
3.25862	3474	3350.24	3598.73
3.25926	3475	3351.19	3599.77
3.26191	3477	3353.1	3601.87
3.26229	3479	3355	3603.96
3.26315	3480	3355.95	3605.01
3.26416	3481	3356.91	3606.06
3.26531	3482	3357.86	3607.11
3.26667	3483	3358.81	3608.16
3.26786	3484	3359.76	3609.2
3.26829	3485	3360.71	3610.25
3.26866	3486	3361.66	3611.31
3.26923	3487	3362.61	3612.35
3.27027	3488	3363.57	3613.4
3.27272	3491	3366.42	3616.55
3.27419	3492	3367.37	3617.6
3.27499	3494	3369.28	3619.69
3.27586	3497	3372.14	3622.83
3.27906	3498	3373.09	3623.88
3.28205	3500	3374.99	3625.98
3.28261	3502	3376.9	3628.08
3.28571	3505	3379.76	3631.23
3.28889	3506	3380.71	3632.28
3.28947	3507	3381.66	3633.33
3.29032	3508	3382.61	3634.38
3.29268	3509	3383.56	3635.42
3.29546	3510	3384.51	3636.47
3.29825	3511	3385.47	3637.52
3.3	3512	3386.42	3638.57
3.30357	3513	3387.37	3639.62
3.30556	3517	3391.17	3643.82
3.30612	3518	3392.12	3644.87
3.30769	3519	3393.07	3645.92
3.30953	3524	3397.83	3651.16
3.31148	3525	3398.78	3652.2
3.3125	3528	3401.63	3655.36
3.31373	3529	3402.58	3656.41
3.31481	3530	3403.53	3657.46
3.31579	3531	3404.48	3658.5
3.32204	3532	3405.43	3659.56
3.32432	3533	3406.38	3660.61
3.325	3535	3408.28	3662.71
3.32558	3536	3409.23	3663.77
3.32728	3537	3410.17	3664.82
3.32786	3538	3411.13	3665.87
3.33333	3545	3417.82	3673.25
3.33871	3546	3418.77	3674.3
3.33899	3547	3419.72	3675.35
3.34146	3548	3420.67	3676.4
3.3421	3549	3421.62	3677.45
3.34286	3550	3422.57	3678.5
3.34375	3552	3424.48	3680.61
3.34426	3553	3425.42	3681.66
3.34483	3554	3426.38	3682.71
3.34783	3556	3428.28	3684.82
3.35001	3558	3430.18	3686.92
3.35185	3559	3431.13	3687.98
3.35385	3560	3432.08	3689.03
3.35416	3561	3433.03	3690.08
3.35715	3563	3434.92	3692.18
3.36207	3564	3435.87	3693.23
3.36364	3567	3438.72	3696.38
3.36586	3568	3439.67	3697.43
3.36842	3570	3441.57	3699.54
3.37037	3571	3442.52	3700.59
3.37143	3572	3443.47	3701.64
3.37209	3574	3445.36	3703.75
3.37289	3575	3446.31	3704.8
3.375	3578	3449.16	3707.96
3.37736	3579	3450.11	3709.01
3.37838	3581	3452.01	3711.11
3.38	3582	3452.97	3712.16
3.38095	3583	3453.92	3713.21
3.38235	3584	3454.87	3714.26
3.38333	3585	3455.82	3715.32
3.38461	3588	3458.67	3718.49
3.38636	3591	3461.51	3721.64
3.3871	3592	3462.46	3722.69
3.39024	3593	3463.41	3723.75
3.3913	3594	3464.36	3724.8
3.39344	3595	3465.31	3725.85
3.39394	3597	3467.21	3727.95
3.39473	3599	3469.11	3730.06
3.39534	3600	3470.06	3731.12
3.39583	3602	3471.96	3733.23
3.39623	3603	3472.9	3734.27
3.39682	3604	3473.85	3735.33
3.4	3610	3479.54	3741.66
3.40385	3611	3480.48	3742.71
3.40477	3612	3481.43	3743.76
3.4054	3613	3482.38	3744.82
3.40817	3614	3483.32	3745.87
3.40909	3615	3484.27	3746.93
3.41026	3621	3489.96	3753.26
3.41071	3622	3490.91	3754.31
3.41304	3624	3492.81	3756.41
3.4138	3625	3493.76	3757.47
3.41464	3627	3495.65	3759.57
3.41667	3629	3497.54	3761.68
3.41818	3630	3498.49	3762.73
3.42	3631	3499.43	3763.78
3.42105	3635	3503.24	3768.02
3.42222	3637	3505.14	3770.12
3.425	3640	3507.98	3773.28
3.42857	3648	3515.58	3781.7
3.43181	3649	3516.52	3782.75
3.43243	3651	3518.42	3784.86
3.43479	3654	3521.25	3788.01
3.43589	3656	3523.14	3790.13
3.44186	3657	3524.08	3791.18
3.44444	3659	3525.97	3793.29
3.44615	3660	3526.91	3794.35
3.44643	3661	3527.86	3795.4
3.44681	3662	3528.8	3796.45
3.44737	3665	3531.64	3799.63
3.45	3670	3536.37	3804.9
3.45238	3673	3539.2	3808.07
3.45454	3675	3541.1	3810.18
3.45652	3677	3542.99	3812.3
3.45715	3678	3543.93	3813.35
3.45762	3679	3544.88	3814.41
3.45947	3680	3545.82	3815.47
3.46154	3683	3548.66	3818.64
3.46296	3684	3549.6	3819.69
3.46342	3685	3550.55	3820.75
3.46428	3686	3551.49	3821.81
3.46552	3687	3552.43	3822.87
3.46666	3688	3553.37	3823.92
3.46774	3689	3554.32	3824.97
3.46808	3690	3555.27	3826.03
3.46875	3691	3556.21	3827.08
3.47058	3693	3558.11	3829.19
3.47222	3694	3559.05	3830.25
3.47368	3696	3560.95	3832.36
3.475	3698	3562.84	3834.48
3.47619	3700	3564.73	3836.59
3.47727	3701	3565.67	3837.65
3.48	3702	3566.61	3838.7
3.48148	3703	3567.56	3839.75
3.48215	3704	3568.5	3840.81
3.48387	3705	3569.45	3841.87
3.48718	3706	3570.39	3842.92
3.48781	3707	3571.34	3843.98
3.48837	3708	3572.28	3845.04
3.49123	3709	3573.22	3846.1
3.49781	3710	3574.16	3847.15
3.5	3721	3584.59	3858.77
3.51111	3722	3585.53	3859.83
3.5122	3723	3586.47	3860.89
3.51281	3726	3589.3	3864.05
3.51352	3729	3592.13	3867.23
3.51428	3731	3594.02	3869.34
3.51515	3732	3594.96	3870.4
3.51612	3733	3595.91	3871.45
3.52381	3736	3598.73	3874.63
3.525	3737	3599.68	3875.69
3.52542	3739	3601.55	3877.81
3.52632	3742	3604.36	3880.98
3.52777	3745	3607.19	3884.15
3.52942	3747	3609.08	3886.26
3.53061	3748	3610.02	3887.32
3.53191	3749	3610.97	3888.37
3.53333	3750	3611.91	3889.43
3.53846	3752	3613.79	3891.55
3.54054	3753	3614.73	3892.6
3.54099	3754	3615.68	3893.65
3.54286	3755	3616.62	3894.71
3.54546	3756	3617.56	3895.77
3.54688	3757	3618.51	3896.83
3.54762	3759	3620.4	3898.94
3.54902	3760	3621.34	3899.99
3.55	3765	3626.06	3905.25
3.55173	3766	3627	3906.32
3.55264	3769	3629.84	3909.49
3.55319	3770	3630.78	3910.55
3.55357	3771	3631.72	3911.6
3.55556	3773	3633.61	3913.72
3.55882	3774	3634.55	3914.78
3.56	3775	3635.49	3915.84
3.56097	3777	3637.38	3917.96
3.5625	3779	3639.27	3920.09
3.56364	3780	3640.22	3921.15
3.56604	3781	3641.16	3922.21
3.56757	3783	3643.04	3924.32
3.56862	3784	3643.99	3925.38
3.57143	3789	3648.71	3930.68
3.57376	3790	3649.65	3931.74
3.57407	3791	3650.59	3932.8
3.575	3794	3653.42	3935.98
3.57627	3795	3654.36	3937.04
3.57894	3796	3655.3	3938.1
3.57999	3797	3656.24	3939.15
3.58139	3798	3657.18	3940.21
3.58333	3800	3659.07	3942.33
3.58491	3801	3660.01	3943.39
3.58823	3804	3662.87	3946.58
3.59091	3805	3663.81	3947.64
3.59184	3806	3664.75	3948.69
3.59322	3807	3665.69	3949.75
3.59375	3808	3666.63	3950.81
3.6	3814	3672.26	3957.14
3.60377	3815	3673.2	3958.21
3.60527	3816	3674.15	3959.27
3.60606	3817	3675.09	3960.32
3.60784	3818	3676.03	3961.38
3.60976	3821	3678.84	3964.56
3.61111	3823	3680.72	3966.67
3.61404	3825	3682.6	3968.79
3.61538	3827	3684.48	3970.91
3.61818	3828	3685.42	3971.97
3.61904	3830	3687.31	3974.09
3.62	3832	3689.2	3976.21
3.62163	3836	3692.95	3980.43
3.62264	3837	3693.9	3981.49
3.625	3840	3696.74	3984.7
3.62791	3841	3697.68	3985.76
3.62857	3842	3698.63	3986.82
3.62963	3843	3699.57	3987.88
3.63044	3844	3700.51	3988.94
3.63265	3845	3701.44	3990
3.63636	3847	3703.32	3992.12
3.63889	3850	3706.14	3995.31
3.64	3851	3707.08	3996.37
3.64102	3852	3708.02	3997.43
3.64285	3856	3711.78	4001.67
3.64406	3857	3712.72	4002.73
3.64517	3859	3714.6	4004.85
3.64583	3860	3715.54	4005.91
3.64913	3861	3716.48	4006.98
3.64999	3863	3718.36	4009.11
3.65117	3864	3719.3	4010.17
3.65217	3865	3720.25	4011.23
3.65625	3866	3721.19	4012.3
3.65714	3867	3722.14	4013.36
3.6579	3869	3724.01	4015.49
3.65854	3870	3724.95	4016.56
3.65957	3871	3725.89	4017.63
3.66038	3872	3726.83	4018.69
3.66667	3881	3735.33	4028.23
3.67117	3882	3736.27	4029.29
3.67347	3883	3737.21	4030.35
3.67442	3884	3738.15	4031.41
3.675	3886	3740.03	4033.54
3.67567	3887	3740.97	4034.6
3.67647	3888	3741.91	4035.66
3.67742	3889	3742.85	4036.73
3.68	3890	3743.8	4037.79
3.68293	3892	3745.68	4039.91
3.6842	3894	3747.55	4042.05
3.68571	3896	3749.43	4044.17
3.68751	3898	3751.31	4046.28
3.69047	3899	3752.25	4047.34
3.69231	3900	3753.2	4048.4
3.69566	3901	3754.14	4049.46
3.69697	3902	3755.08	4050.52
3.69768	3904	3756.96	4052.64
3.7	3907	3759.78	4055.84
3.70213	3908	3760.72	4056.9
3.7027	3909	3761.66	4057.96
3.7037	3911	3763.54	4060.09
3.70454	3912	3764.49	4061.15
3.70589	3913	3765.42	4062.21
3.70968	3914	3766.36	4063.27
3.71154	3915	3767.3	4064.33
3.71428	3916	3768.24	4065.4
3.71697	3917	3769.18	4066.46
3.72222	3918	3770.12	4067.52
3.72341	3919	3771.06	4068.59
3.72727	3920	3771.99	4069.65
3.72973	3921	3772.93	4070.71
3.73077	3922	3773.87	4071.77
3.73334	3923	3774.81	4072.84
3.73809	3925	3776.69	4074.96
3.74138	3926	3777.63	4076.02
3.74285	3929	3780.46	4079.23
3.74359	3930	3781.4	4080.29
3.75	3937	3787.94	4087.71
3.75758	3938	3788.88	4088.77
3.76316	3941	3791.71	4091.97
3.76595	3942	3792.65	4093.03
3.76923	3943	3793.59	4094.09
3.77084	3944	3794.52	4095.16
3.77142	3945	3795.46	4096.22
3.77358	3946	3796.39	4097.28
3.775	3949	3799.2	4100.48
3.77778	3951	3801.06	4102.61
3.78261	3952	3802	4103.68
3.78431	3953	3802.93	4104.74
3.78571	3954	3803.87	4105.8
3.78788	3955	3804.81	4106.86
3.78847	3956	3805.74	4107.93
3.78947	3957	3806.67	4109
3.79245	3959	3808.55	4111.13
3.79311	3961	3810.42	4113.26
3.79486	3964	3813.23	4116.46
3.79546	3965	3814.16	4117.52
3.8	3969	3817.9	4121.78
3.80357	3970	3818.84	4122.84
3.80487	3971	3819.78	4123.91
3.80555	3976	3824.46	4129.25
3.80952	3979	3827.26	4132.44
3.81035	3980	3828.2	4133.51
3.8125	3982	3830.05	4135.64
3.81579	3983	3830.99	4136.7
3.81818	3986	3833.79	4139.9
3.82	3987	3834.73	4140.97
3.82051	3989	3836.61	4143.09
3.82354	3990	3837.55	4144.16
3.825	3991	3838.49	4145.23
3.82608	3993	3840.36	4147.35
3.82857	3995	3842.21	4149.49
3.83333	3997	3844.09	4151.61
3.83636	3998	3845.02	4152.67
3.83674	4000	3846.89	4154.8
3.83784	4002	3848.77	4156.93
3.83871	4006	3852.52	4161.2
3.84374	4008	3854.39	4163.33
3.84444	4009	3855.33	4164.4
3.84615	4010	3856.26	4165.46
3.8466	4011	3857.2	4166.52
3.85294	4013	3859.06	4168.66
3.85365	4014	3860	4169.73
3.85417	4015	3860.93	4170.79
3.85454	4016	3861.87	4171.86
3.85715	4017	3862.8	4172.92
3.86111	4018	3863.74	4173.98
3.86206	4019	3864.68	4175.05
3.86275	4020	3865.61	4176.12
3.86539	4021	3866.54	4177.19
3.86666	4022	3867.48	4178.26
3.86843	4023	3868.42	4179.33
3.87097	4024	3869.35	4180.4
3.8718	4026	3871.23	4182.54
3.87499	4029	3874.04	4185.72
3.87804	4030	3874.98	4186.79
3.88095	4031	3875.9	4187.85
3.88235	4034	3878.7	4191.05
3.88461	4035	3879.63	4192.12
3.88571	4037	3881.49	4194.25
3.88889	4041	3885.24	4198.51
3.89091	4042	3886.17	4199.58
3.8919	4043	3887.1	4200.64
3.89473	4045	3888.97	4202.77
3.9	4049	3892.71	4207.09
3.90197	4051	3894.58	4209.22
3.90244	4052	3895.51	4210.28
3.90323	4053	3896.45	4211.35
3.90565	4054	3897.37	4212.42
3.90625	4055	3898.31	4213.49
3.90741	4056	3899.24	4214.55
3.91177	4057	3900.17	4215.62
3.91304	4059	3902.04	4217.75
3.91429	4061	3903.91	4219.89
3.91667	4065	3907.63	4224.17
3.91893	4066	3908.56	4225.24
3.92308	4068	3910.43	4227.38
3.92684	4069	3911.36	4228.45
3.92727	4070	3912.29	4229.52
3.93103	4071	3913.22	4230.59
3.93334	4072	3914.15	4231.66
3.93478	4073	3915.08	4232.73
3.93549	4074	3916.01	4233.8
3.9375	4076	3917.88	4235.93
3.93783	4077	3918.8	4237
3.9394	4079	3920.68	4239.13
3.94118	4081	3922.53	4241.28
3.94445	4082	3923.46	4242.35
3.94546	4083	3924.39	4243.42
3.94594	4085	3926.25	4245.56
3.94652	4086	3927.19	4246.64
3.94999	4087	3928.12	4247.71
3.95238	4088	3929.05	4248.79
3.95349	4089	3929.98	4249.85
3.95454	4090	3930.91	4250.92
3.95919	4091	3931.85	4251.99
3.96	4092	3932.77	4253.06
3.96079	4093	3933.7	4254.13
3.96154	4094	3934.63	4255.2
3.96226	4095	3935.56	4256.27
3.96552	4096	3936.5	4257.35
3.96874	4097	3937.43	4258.42
3.9697	4098	3938.36	4259.5
3.97059	4101	3941.15	4262.71
3.97142	4103	3943.01	4264.86
3.97223	4104	3943.93	4265.93
3.97368	4107	3946.72	4269.15
3.97501	4109	3948.57	4271.3
3.97674	4110	3949.5	4272.37
3.97777	4111	3950.42	4273.44
3.97917	4112	3951.35	4274.51
3.97959	4115	3954.12	4277.71
3.98	4116	3955.06	4278.78
3.98038	4118	3956.92	4280.91
3.98076	4119	3957.84	4281.99
4	4148	3984.87	4313.31
4.02703	4149	3985.8	4314.38
4.02778	4152	3988.58	4317.59
4.03031	4153	3989.5	4318.66
4.03226	4155	3991.34	4320.81
4.03333	4157	3993.2	4322.97
4.03449	4160	3995.98	4326.18
4.03773	4161	3996.91	4327.26
4.03846	4162	3997.83	4328.33
4.04166	4164	3999.69	4330.48
4.04256	4165	4000.62	4331.55
4.04762	4166	4001.54	4332.62
4.04999	4167	4002.46	4333.7
4.05129	4168	4003.39	4334.77
4.05264	4170	4005.24	4336.92
4.05882	4171	4006.16	4337.99
4.06001	4172	4007.09	4339.07
4.0625	4175	4009.88	4342.3
4.06451	4176	4010.81	4343.38
4.06666	4178	4012.66	4345.52
4.06977	4179	4013.58	4346.59
4.07143	4180	4014.5	4347.67
4.07895	4181	4015.42	4348.75
4.08	4182	4016.34	4349.83
4.08108	4183	4017.27	4350.91
4.08333	4185	4019.12	4353.06
4.0851	4187	4020.97	4355.21
4.08572	4188	4021.89	4356.29
4.08824	4189	4022.81	4357.36
4.08889	4190	4023.74	4358.45
4.09092	4191	4024.67	4359.53
4.09755	4192	4025.59	4360.61
4.10001	4193	4026.52	4361.69
4.10346	4194	4027.45	4362.77
4.10639	4195	4028.37	4363.84
4.10811	4196	4029.3	4364.93
4.11364	4197	4030.23	4366
4.11628	4198	4031.15	4367.08
4.11765	4199	4032.07	4368.16
4.12245	4200	4033	4369.24
4.125	4203	4035.76	4372.5
4.12902	4204	4036.69	4373.58
4.13044	4205	4037.61	4374.66
4.13334	4206	4038.53	4375.73
4.13793	4208	4040.37	4377.87
4.14286	4214	4045.86	4384.37
4.14583	4215	4046.79	4385.45
4.14705	4216	4047.71	4386.53
4.15151	4218	4049.54	4388.71
4.15384	4219	4050.46	4389.79
4.1579	4221	4052.32	4391.95
4.16129	4225	4055.98	4396.26
4.16216	4226	4056.91	4397.33
4.1628	4227	4057.83	4398.42
4.16327	4228	4058.75	4399.5
4.16667	4231	4061.51	4402.73
4.17073	4232	4062.43	4403.81
4.17308	4233	4063.35	4404.88
4.17646	4234	4064.27	4405.97
4.17858	4235	4065.19	4407.05
4.17948	4236	4066.12	4408.13
4.18183	4238	4067.97	4410.29
4.18519	4239	4068.89	4411.38
4.18604	4241	4070.73	4413.53
4.1875	4243	4072.58	4415.69
4.18918	4244	4073.5	4416.78
4.19148	4245	4074.43	4417.87
4.19231	4246	4075.35	4418.96
4.19444	4249	4078.09	4422.19
4.19607	4250	4079.01	4423.28
4.2	4253	4081.76	4426.51
4.20589	4254	4082.67	4427.59
4.21212	4256	4084.52	4429.76
4.21276	4257	4085.43	4430.84
4.21429	4259	4087.28	4433
4.21875	4260	4088.19	4434.08
4.22222	4263	4090.94	4437.34
4.22581	4265	4092.78	4439.51
4.22858	4267	4094.62	4441.66
4.23214	4268	4095.54	4442.74
4.23255	4269	4096.46	4443.82
4.23334	4270	4097.37	4444.91
4.2381	4271	4098.29	4446
4.24243	4273	4100.13	4448.17
4.2449	4274	4101.04	4449.26
4.25	4278	4104.72	4453.6
4.25715	4279	4105.63	4454.68
4.25807	4280	4106.55	4455.77
4.2647	4282	4108.4	4457.94
4.26667	4283	4109.31	4459.04
4.27027	4285	4111.14	4461.21
4.28124	4287	4112.96	4463.39
4.28572	4290	4115.71	4466.64
4.28947	4291	4116.64	4467.72
4.29032	4293	4118.47	4469.89
4.29411	4294	4119.38	4470.98
4.3	4296	4121.21	4473.17
4.30189	4297	4122.13	4474.26
4.30304	4298	4123.04	4475.34
4.30435	4299	4123.96	4476.43
4.30769	4301	4125.78	4478.6
4.31034	4302	4126.69	4479.69
4.3125	4304	4128.52	4481.87
4.3158	4306	4130.35	4484.05
4.31708	4307	4131.25	4485.14
4.31818	4308	4132.17	4486.22
4.32001	4309	4133.09	4487.31
4.32143	4310	4134	4488.39
4.32352	4311	4134.91	4489.48
4.32608	4312	4135.82	4490.58
4.33334	4319	4142.19	4498.16
4.34146	4320	4143.1	4499.25
4.34375	4321	4144.01	4500.33
4.35	4323	4145.82	4502.5
4.35483	4325	4147.65	4504.69
4.36	4326	4148.57	4505.78
4.36666	4327	4149.48	4506.87
4.37501	4328	4150.39	4507.97
4.38095	4330	4152.21	4510.15
4.38235	4331	4153.12	4511.24
4.38462	4334	4155.85	4514.51
4.3871	4335	4156.76	4515.6
4.39286	4337	4158.59	4517.78
4.39394	4338	4159.5	4518.88
4.39999	4341	4162.22	4522.14
4.40426	4343	4164.05	4524.32
4.4054	4344	4164.96	4525.42
4.41026	4345	4165.87	4526.51
4.4138	4346	4166.79	4527.6
4.41936	4347	4167.69	4528.7
4.42222	4348	4168.61	4529.8
4.42425	4349	4169.51	4530.89
[truncated: 347 more rows]

## Sheet: Fig3B
Top panel					Bottom panel
		Confidence Interval				Mutation count per bin
1/f	log10(dNdS)	lower bound	upper bound		1/f	non-synonymous	synonymous
1.79592	0.247892	-0.412991	0.587009		2.06123	2	0
1.8	0.247892	-0.407325	0.592675		2.2381	6	3
1.80328	0.247892	-0.41006	0.58994		2.41497	3	2
1.8125	0.247892	-0.416845	0.583155		2.59184	6	3
1.81395	0.247892	-0.401381	0.598619		2.76871	4	0
1.82353	0.247892	-0.406717	0.593283		2.94558	1	2
1.82609	0.247892	-0.403259	0.603062		3.12245	1	2
1.83333	0.247892	-0.418762	0.622631		3.29933	2	2
1.84091	0.314839	-0.414322	0.66486		3.4762	2	1
1.84931	0.314839	-0.404413	0.63698		3.65307	1	0
1.85507	0.247892	-0.402883	0.597117		3.82994	3	0
1.85934	0.314839	-0.412116	0.667066		4.00681	0	0
1.87097	0.0138087	-0.684614	0.453689		4.18368	1	0
1.87805	0.0718006	-0.578612	0.511149		4.36055	0	0
1.88	0.0718006	-0.587361	0.491821		4.53742	0	0
1.88525	0.0718006	-0.60487	0.495338		4.7143	0	0
1.88637	0.0718006	-0.581732	0.503637		4.89117	0	0
1.89189	0.0718006	-0.600901	0.482705		5.06804	1	0
1.89286	0.0718006	-0.585079	0.494102		5.24491	1	0
1.89474	-0.104291	-0.831248	0.386236		5.42178	0	0
1.89535	-0.104291	-0.781159	0.369268		5.59865	0	0
1.89873	-0.104291	-0.804915	0.382606		5.77552	0	0
1.9	-0.0531381	-0.654575	0.435439		5.9524	0	0
1.91463	-0.00738065	-0.639812	0.474131		6.12927	0	0
1.91489	-0.00738065	-0.598056	0.448941		6.30614	0	0
1.91667	-0.00738065	-0.640661	0.473282		6.48301	0	0
1.91781	-0.00738065	-0.64116	0.504968		6.65988	1	0
1.92405	-0.00738065	-0.645139	0.468805		6.83675	1	0
1.92857	-0.00738065	-0.64202	0.471924		7.01362	2	0
1.93334	-0.00738065	-0.624843	0.489101		7.1905	1	0
1.9359	0.034012	-0.596675	0.528264		7.36737	0	0
1.9375	0.034012	-0.570639	0.508542		7.54424	0	0
1.94286	0.034012	-0.546089	0.522898		7.72111	0	0
1.94506	0.034012	-0.561681	0.517501		7.89798	0	0
1.95082	0.034012	-0.56132	0.494389		8.07485	0	0
1.95238	0.034012	-0.551596	0.540085		8.25172	0	0
1.96	0.034012	-0.557734	0.521447		8.42859	0	0
1.96154	0.034012	-0.647955	0.528136		8.60547	0	0
1.96386	0.034012	-0.558274	0.517014		8.78234	0	0
1.96429	0.034012	-0.54845	0.500768		8.95921	0	0
1.9662	0.034012	-0.532372	0.516846		9.13608	0	0
1.96667	0.034012	-0.572621	0.495515		9.31295	0	0
1.96721	0.034012	-0.642087	0.534004		9.48982	0	0
1.96774	0.034012	-0.547836	0.519111
1.9697	0.034012	-0.561751	0.51743
1.97015	0.034012	-0.581178	0.490873
1.97059	0.034012	-0.621914	0.534062
1.97101	0.034012	-0.568503	0.519634
1.97222	0.034012	-0.559643	0.537267
1.97727	0.034012	-0.571629	0.507553
1.98077	0.034012	-0.572593	0.509444
1.98485	0.034012	-0.606398	0.51854
1.98667	0.034012	-0.571276	0.538304
1.98684	0.034012	-0.632414	0.513714
2	0.034012	-0.548471	0.518475
2.01057	0.034012	-0.539325	0.509893
2.01266	0.034012	-0.559088	0.51846
2.01316	0.034012	-0.569491	0.499738
2.01409	0.034012	-0.562773	0.516408
2.01471	0.034012	-0.588361	0.493012
2.01515	0.034012	-0.565441	0.531469
2.01562	0.034012	-0.568147	0.528763
2.01639	0.034012	-0.569359	0.520454
2.0166	0.034012	-0.576652	0.520258
2.01667	0.034012	-0.549735	0.49289
2.02128	0.034012	-0.557232	0.539678
2.02222	0.034012	-0.531489	0.520735
2.02325	0.034012	-0.544697	0.523737
2.02469	0.034012	-0.644682	0.501446
2.025	0.034012	-0.557985	0.524718
2.02564	0.034012	-0.572234	0.508699
2.02632	0.034012	-0.554903	0.521139
2.02703	0.034012	-0.598418	0.52617
2.0274	0.034012	-0.563429	0.515752
2.02817	0.034012	-0.582651	0.504871
2.02857	0.034012	-0.554169	0.512777
2.03174	-0.0909267	-0.686669	0.447384
2.03226	-0.0909267	-0.703503	0.477387
2.03449	-0.0909267	-0.640743	0.4732
2.03509	-0.0909267	-0.644556	0.434625
2.03572	-0.0909267	-0.648905	0.477258
2.03846	-0.0909267	-0.656139	0.457805
2.04	-0.0909267	-0.665179	0.434943
2.04109	-0.0909267	-0.655658	0.458285
2.04225	-0.0909267	-0.665736	0.448208
2.04348	-0.0909267	-0.685448	0.424419
2.04412	-0.0909267	-0.666725	0.476969
2.04598	-0.0909267	-0.73593	0.457194
2.04687	-0.0909267	-0.626092	0.4153
2.04762	-0.0909267	-0.637574	0.422017
2.04839	-0.0909267	-0.654853	0.45909
2.05063	-0.0909267	-0.63115	0.410243
2.05128	-0.0909267	-0.656607	0.44189
2.05172	-0.0909267	-0.63842	0.440762
2.05263	-0.0909267	-0.632358	0.446823
2.05357	-0.0909267	-0.636374	0.442807
2.05405	-0.0531381	-0.651081	0.495047
2.05454	-0.0531381	-0.664608	0.48152
2.05556	-0.0531381	-0.660047	0.486081
2.05714	-0.150048	-0.683226	0.353612
2.0597	-0.150048	-0.691898	0.304468
2.0625	-0.150048	-0.693902	0.365622
2.06349	-0.115286	-0.628185	0.416113
2.06452	-0.115286	-0.645299	0.442207
2.06557	-0.115286	-0.625119	0.381271
2.06667	-0.115286	-0.638949	0.440233
2.06757	-0.115286	-0.629126	0.412266
2.06897	-0.115286	-0.693571	0.443557
2.06945	-0.115286	-0.632569	0.371162
2.07017	-0.115286	-0.642671	0.471272
2.07143	-0.115286	-0.606712	0.439486
2.07317	-0.115286	-0.640007	0.401386
2.07463	-0.115286	-0.637897	0.403495
2.075	-0.115286	-0.623709	0.400527
2.07576	-0.115286	-0.640978	0.438203
2.07693	-0.115286	-0.633876	0.447985
2.07812	-0.115286	-0.633011	0.446171
2.07865	-0.115286	-0.686824	0.358934
2.07937	-0.115286	-0.630423	0.448758
2.08	-0.115286	-0.637011	0.404382
2.08197	-0.115286	-0.617932	0.42346
2.08219	-0.115286	-0.617183	0.464224
2.08333	-0.115286	-0.63149	0.409902
2.08571	-0.115286	-0.651569	0.389824
2.08621	-0.115286	-0.624726	0.354682
2.08696	-0.115286	-0.687094	0.412291
2.08824	-0.150048	-0.690984	0.408401
2.08861	-0.150048	-0.715335	0.354334
2.08955	-0.150048	-0.678679	0.357036
2.09091	-0.150048	-0.677779	0.414766
2.09524	-0.150048	-0.706956	0.326468
2.09615	-0.0831014	-0.559988	0.481953
2.09678	-0.0831014	-0.601476	0.498894
2.09859	-0.0831014	-0.626544	0.457071
2.1	-0.0831014	-0.63729	0.476654
2.10204	-0.0831014	-0.578846	0.411357
2.10294	-0.0831014	-0.602621	0.497749
2.10526	-0.0531381	-0.555951	0.478811
2.10606	-0.0531381	-0.545071	0.446042
2.10769	-0.0531381	-0.574892	0.472105
2.10869	-0.0531381	-0.550226	0.425752
2.10938	-0.0531381	-0.588631	0.433456
2.11111	-0.0531381	-0.517804	0.465181
2.11429	-0.0531381	-0.578409	0.530735
2.11476	-0.0531381	-0.574424	0.481528
2.11539	-0.0531381	-0.589468	0.53547
2.11594	-0.0531381	-0.566117	0.480879
2.11667	-0.0531381	-0.549861	0.425897
2.11864	-0.0531381	-0.559557	0.48744
2.1194	-0.0531381	-0.589004	0.473787
2.12121	-0.0251094	-0.578367	0.48153
2.12281	0.00121952	-0.502799	0.499869
2.12308	0.00121952	-0.487427	0.549624
2.12329	0.00121952	-0.4902	0.540336
2.125	0.00121952	-0.492965	0.51812
2.12676	0.00121952	-0.510231	0.56895
2.12698	0.00121952	-0.513112	0.575595
2.12755	0.00121952	-0.496988	0.530235
2.12766	0.00121952	-0.471509	0.500775
2.12857	0.00121952	-0.493126	0.536837
2.12987	0.00121952	-0.461271	0.497082
2.13043	0.00121952	-0.473035	0.550287
2.13235	0.00121952	-0.4785	0.562892
2.13333	0.00121952	-0.480593	0.568625
2.13636	0.00121952	-0.476044	0.446527
2.13699	0.00121952	-0.488155	0.47966
2.13725	0.00121952	-0.478003	0.549655
2.14063	-0.0779617	-0.553189	0.352121
2.14085	-0.0779617	-0.527502	0.396778
2.14286	-0.104291	-0.612324	0.341918
2.14493	-0.104291	-0.578197	0.385001
2.14516	-0.104291	-0.581064	0.338416
2.14545	-0.104291	-0.592045	0.391356
2.14706	-0.104291	-0.574175	0.380174
2.14815	-0.104291	-0.594059	0.401576
2.14893	-0.104291	-0.555047	0.35573
2.14925	-0.104291	-0.550748	0.337202
2.15	-0.104291	-0.562375	0.341243
2.15254	-0.104291	-0.578033	0.380574
2.15385	-0.104291	-0.574875	0.357091
2.15517	-0.104291	-0.581224	0.355196
2.15686	-0.104291	-0.572973	0.385635
2.15714	-0.104291	-0.587007	0.327204
2.15789	-0.104291	-0.55694	0.35
2.15873	-0.104291	-0.599398	0.385019
2.15942	-0.104291	-0.590296	0.371916
2.16129	-0.171237	-0.598472	0.214442
2.16176	-0.171237	-0.602207	0.242891
2.16364	-0.171237	-0.656513	0.250583
2.16438	-0.171237	-0.597641	0.248219
2.16456	-0.171237	-0.612944	0.251856
2.16667	-0.171237	-0.607222	0.237876
2.16923	-0.171237	-0.638103	0.220672
2.17187	-0.171237	-0.61829	0.2848
2.17242	-0.171237	-0.640485	0.218186
2.17308	-0.171237	-0.608583	0.266478
2.17333	-0.171237	-0.593734	0.208179
2.17391	-0.171237	-0.615613	0.287477
2.1746	-0.171237	-0.60291	0.242697
2.175	-0.171237	-0.616367	0.248935
2.17568	-0.171237	-0.63241	0.206933
2.17647	-0.171237	-0.599105	0.245993
2.17722	-0.171237	-0.613302	0.210607
2.17742	-0.171237	-0.602639	0.22127
2.17857	-0.171237	-0.584832	0.228081
2.1791	-0.171237	-0.60781	0.276796
2.17949	-0.171237	-0.642869	0.277038
2.18033	-0.171237	-0.600979	0.244119
2.18182	-0.171237	-0.607105	0.257694
2.18334	-0.171237	-0.628176	0.251685
2.18462	-0.171237	-0.610962	0.292128
2.18605	-0.171237	-0.605959	0.259343
2.18644	-0.171237	-0.645522	0.260876
2.1875	-0.171237	-0.615667	0.259394
2.18966	-0.171237	-0.635571	0.277034
2.19048	-0.171237	-0.581714	0.253624
2.19118	-0.171237	-0.593954	0.229955
2.19149	-0.171237	-0.64303	0.254268
2.19298	-0.171237	-0.646546	0.246784
2.19355	-0.171237	-0.616834	0.257982
2.19403	-0.171237	-0.612921	0.271685
2.19643	-0.171237	-0.594101	0.18405
2.19672	-0.171237	-0.621535	0.226141
2.19697	-0.171237	-0.607777	0.267285
2.19718	-0.171237	-0.596743	0.248355
2.2	-0.171237	-0.606698	0.250328
2.20253	-0.171237	-0.603563	0.299067
2.2029	-0.171237	-0.602637	0.242461
2.20312	-0.171237	-0.639088	0.230467
2.2037	-0.171237	-0.638654	0.251647
2.20548	-0.171237	-0.609792	0.235306
2.20588	-0.171237	-0.609814	0.250143
2.2069	-0.171237	-0.618243	0.256818
2.20833	-0.171237	-0.609643	0.265418
2.2093	-0.229229	-0.654619	0.204052
2.20968	-0.229229	-0.660917	0.174451
2.21053	-0.229229	-0.669618	0.162891
2.21212	-0.2029	-0.634373	0.194408
2.21311	-0.2029	-0.611407	0.156985
2.21428	-0.2029	-0.639509	0.194308
2.21538	-0.2029	-0.637316	0.24003
2.21621	-0.2029	-0.598216	0.179935
2.21667	-0.2029	-0.63697	0.186938
2.21739	-0.2029	-0.626295	0.168135
2.21818	-0.2029	-0.612369	0.211539
2.21918	-0.2029	-0.641043	0.20651
2.22034	-0.2029	-0.628287	0.175925
2.22078	-0.2029	-0.588109	0.165219
2.22222	-0.2029	-0.590151	0.188
2.22388	-0.2029	-0.596986	0.215928
2.22449	-0.2029	-0.621085	0.212732
2.22535	-0.2029	-0.626761	0.167868
2.22581	-0.2029	-0.597074	0.249664
2.22641	-0.2029	-0.62747	0.192074
2.22727	-0.2029	-0.613683	0.156594
2.22807	-0.2029	-0.64362	0.1677
2.22857	-0.2029	-0.620394	0.22239
2.22951	-0.2029	-0.590531	0.18762
2.22973	-0.2029	-0.637065	0.182479
2.23077	-0.2029	-0.605985	0.195647
2.23333	-0.2029	-0.599037	0.202877
2.23377	-0.2029	-0.624637	0.147911
2.23438	-0.2029	-0.583518	0.212362
2.2353	-0.2029	-0.646528	0.218497
2.23729	-0.2029	-0.607106	0.194381
2.23809	-0.2029	-0.598842	0.179309
2.2388	-0.2029	-0.621986	0.167485
2.23913	-0.2029	-0.633782	0.195733
2.23944	-0.2029	-0.64401	0.214661
2.24	-0.2029	-0.597729	0.155599
2.24074	-0.2029	-0.609826	0.214083
2.24138	-0.2029	-0.601757	0.199876
2.24194	-0.2029	-0.616769	0.193567
2.24242	-0.2029	-0.620945	0.202964
2.24324	-0.2029	-0.63795	0.198379
2.24528	-0.2029	-0.597046	0.198834
2.24562	-0.2029	-0.607637	0.198543
2.2459	-0.2029	-0.618972	0.190798
2.24638	-0.2029	-0.641035	0.213271
2.25	-0.2029	-0.6304	0.182391
2.25352	-0.2029	-0.633155	0.198441
2.25397	-0.2029	-0.64947	0.165899
2.25424	-0.2029	-0.637088	0.216701
2.25455	-0.2029	-0.638994	0.173919
2.25676	-0.2029	-0.62666	0.209735
2.25714	-0.2029	-0.63197	0.205211
2.25807	-0.2029	-0.633087	0.186365
2.25862	-0.2029	-0.638112	0.191192
2.25926	-0.2029	-0.620369	0.184452
2.26028	-0.2029	-0.630781	0.216027
2.26087	-0.2029	-0.623521	0.238176
2.26154	-0.2029	-0.631864	0.201701
2.26229	-0.2029	-0.597859	0.215054
2.26316	-0.2029	-0.642043	0.199594
2.26389	-0.2029	-0.630755	0.185185
2.26415	-0.2029	-0.590513	0.187638
2.26471	-0.2029	-0.634566	0.212243
2.26531	-0.2029	-0.598352	0.179799
2.26563	-0.2029	-0.601372	0.20026
2.26667	-0.2029	-0.619111	0.168978
2.26761	-0.2029	-0.596987	0.215926
2.26786	-0.2029	-0.621585	0.188601
2.26866	-0.2029	-0.637314	0.224917
2.26984	-0.2029	-0.588758	0.189393
2.27083	-0.2029	-0.626494	0.186419
2.27118	-0.2029	-0.595176	0.164332
2.27143	-0.2029	-0.655355	0.206801
2.27273	-0.2029	-0.631721	0.209916
2.2742	-0.2029	-0.624239	0.228988
2.27451	-0.2029	-0.652279	0.221995
2.27536	-0.2029	-0.62245	0.187886
2.27586	-0.2029	-0.585444	0.167883
2.27692	-0.2029	-0.636562	0.202859
2.27778	-0.2029	-0.587089	0.191063
2.27869	-0.2029	-0.621873	0.17849
2.27941	-0.2029	-0.595428	0.182723
2.28	-0.2029	-0.628928	0.211833
2.2807	-0.2029	-0.616024	0.196889
2.28125	-0.2029	-0.628053	0.182283
2.28333	-0.2029	-0.6333	0.200517
2.28358	-0.2029	-0.579851	0.147148
2.28571	-0.2029	-0.627491	0.154265
2.28788	-0.178077	-0.569599	0.205704
2.28814	-0.178077	-0.596951	0.2041
2.28846	-0.178077	-0.59649	0.227419
2.28889	-0.178077	-0.584154	0.211284
2.29032	-0.178077	-0.586468	0.191683
2.29091	-0.178077	-0.591948	0.231162
2.29167	-0.178077	-0.599953	0.195927
2.29231	-0.178077	-0.574177	0.185491
2.29311	-0.178077	-0.589332	0.203059
2.29412	-0.178077	-0.596789	0.204698
2.29545	-0.178077	-0.599671	0.245427
2.2963	-0.178077	-0.600544	0.243865
2.29688	-0.178077	-0.587218	0.190934
2.29787	-0.178077	-0.573443	0.224137
2.29824	-0.178077	-0.602093	0.210537
2.29851	-0.178077	-0.585681	0.192471
2.3	-0.178077	-0.599724	0.224185
2.30137	-0.178077	-0.585458	0.192694
2.30159	-0.178077	-0.600607	0.223302
2.30189	-0.178077	-0.599132	0.245966
2.30303	-0.178077	-0.603016	0.209898
2.30357	-0.178077	-0.614095	0.231003
2.30435	-0.178077	-0.587392	0.236517
2.30612	-0.178077	-0.586877	0.191274
2.30769	-0.178077	-0.570174	0.262375
2.30882	-0.178077	-0.585412	0.21622
2.30909	-0.178077	-0.588419	0.213213
2.30986	-0.178077	-0.557561	0.208211
2.31034	-0.178077	-0.589762	0.211638
2.31148	-0.178077	-0.553508	0.196565
2.3125	-0.178077	-0.602145	0.210768
2.31343	-0.178077	-0.594591	0.229042
2.31428	-0.178077	-0.588681	0.212952
2.31481	-0.178077	-0.59559	0.233578
2.31507	-0.178077	-0.567402	0.239908
2.31579	-0.178077	-0.591326	0.23203
2.31666	-0.178077	-0.564203	0.207321
2.31746	-0.178077	-0.594106	0.201774
2.31818	-0.178077	-0.597559	0.231608
2.31915	-0.178077	-0.594301	0.218443
2.32	-0.178077	-0.592833	0.203047
2.32076	-0.178077	-0.603786	0.240917
2.32143	-0.178077	-0.601878	0.24322
2.32203	-0.178077	-0.580212	0.236858
2.32258	-0.178077	-0.600793	0.244305
2.32307	-0.178077	-0.585416	0.227497
2.32353	-0.178077	-0.590912	0.221718
2.32394	-0.178077	-0.563328	0.208284
2.32558	-0.178077	-0.586362	0.166965
2.32608	-0.178077	-0.589233	0.212254
2.32653	-0.178077	-0.593847	0.218783
2.32692	-0.178077	-0.612479	0.272128
2.32727	-0.178077	-0.588483	0.213004
2.32758	-0.178077	-0.571654	0.206497
2.32787	-0.178077	-0.588868	0.223196
2.32813	-0.178077	-0.591462	0.209238
2.32857	-0.178077	-0.576989	0.21845
2.33334	-0.178077	-0.576465	0.215259
2.33846	-0.178077	-0.605152	0.218757
2.33871	-0.178077	-0.551222	0.192168
2.33898	-0.178077	-0.582446	0.195705
2.33928	-0.178077	-0.598504	0.246199
2.33962	-0.178077	-0.591395	0.232514
2.34	-0.178077	-0.584941	0.174567
2.34146	-0.178077	-0.593296	0.208191
2.34286	-0.178077	-0.598427	0.225482
2.34328	-0.178077	-0.569708	0.17848
2.34375	-0.178077	-0.601359	0.243739
2.34427	-0.178077	-0.562783	0.210715
2.34483	-0.178077	-0.59441	0.250294
2.34545	-0.178077	-0.586568	0.191584
2.34615	-0.178077	-0.560962	0.184938
2.34694	-0.178077	-0.593184	0.184967
2.34722	-0.178077	-0.604936	0.26024
2.34849	-0.178077	-0.594629	0.250469
2.3492	-0.178077	-0.594144	0.184897
2.35	-0.178077	-0.59038	0.210671
2.35088	-0.178077	-0.600814	0.212373
2.35185	-0.178077	-0.605407	0.218502
2.35294	-0.178077	-0.589699	0.211788
2.35384	-0.178077	-0.597919	0.203713
2.35484	-0.178077	-0.5735	0.245269
2.35556	-0.178077	-0.605001	0.224167
2.35594	-0.178077	-0.580881	0.172447
2.35616	-0.178077	-0.581512	0.158851
2.35715	-0.178077	-0.54901	0.201112
2.35754	-0.178077	-0.590776	0.168732
2.35821	-0.178077	-0.594694	0.183457
2.35849	-0.178077	-0.599871	0.224038
2.35938	-0.178077	-0.588453	0.21318
2.36	-0.178077	-0.587061	0.214572
2.36066	-0.178077	-0.593031	0.230877
2.3617	-0.178077	-0.594631	0.18352
2.36207	-0.178077	-0.596751	0.216162
2.36232	-0.178077	-0.601469	0.222163
2.36364	-0.178077	-0.57126	0.258734
2.36508	-0.178077	-0.586615	0.214873
2.36539	-0.178077	-0.594809	0.183343
2.36667	-0.178077	-0.62254	0.184787
2.36735	-0.178077	-0.569041	0.215512
2.36765	-0.178077	-0.590009	0.188142
2.36842	-0.178077	-0.599073	0.179078
2.36923	-0.178077	-0.592726	0.208761
2.36957	-0.178077	-0.602945	0.24107
2.37037	-0.178077	-0.573734	0.208876
2.37097	-0.178077	-0.571957	0.204022
2.37168	-0.178077	-0.595183	0.217731
2.37255	-0.178077	-0.591909	0.186242
2.37288	-0.178077	-0.593884	0.250688
2.37313	-0.178077	-0.600045	0.201442
2.37333	-0.178077	-0.613586	0.231512
2.375	-0.178077	-0.589568	0.188583
2.37705	-0.178077	-0.585192	0.210246
2.37736	-0.178077	-0.610072	0.215678
2.37778	-0.178077	-0.601146	0.243952
2.37879	-0.178077	-0.610411	0.202503
2.37931	-0.178077	-0.571538	0.243146
2.37975	-0.178077	-0.603908	0.207988
2.38	-0.178077	-0.590129	0.211358
2.38095	-0.178077	-0.626244	0.260354
2.38182	-0.178077	-0.596895	0.181257
2.38251	-0.178077	-0.580835	0.197317
2.38298	-0.178077	-0.595967	0.205665
2.38334	-0.178077	-0.620726	0.233096
2.38461	-0.178077	-0.597101	0.247997
2.38571	-0.154596	-0.570606	0.297262
2.38596	-0.154596	-0.544844	0.245897
2.38636	-0.154596	-0.576844	0.22994
2.3871	-0.154596	-0.562359	0.239324
2.38776	-0.154596	-0.553126	0.254184
2.38806	-0.154596	-0.568221	0.228898
2.38889	-0.154596	-0.55279	0.210906
2.38983	-0.154596	-0.55717	0.276253
2.39062	-0.154596	-0.586521	0.258577
2.3913	-0.154596	-0.535711	0.225767
2.39216	-0.154596	-0.537698	0.253043
2.39286	-0.154596	-0.553889	0.235147
2.39344	-0.154596	-0.570241	0.237069
2.39394	-0.154596	-0.553307	0.250398
2.39535	-0.154596	-0.578117	0.240722
2.39583	-0.154596	-0.542431	0.22712
2.39622	-0.154596	-0.560514	0.240625
2.39655	-0.154596	-0.560246	0.27287
2.39682	-0.154596	-0.595343	0.249755
2.39706	-0.154596	-0.557272	0.26631
2.4	-0.132319	-0.550059	0.301879
2.40323	-0.132319	-0.549281	0.277334
2.40351	-0.132319	-0.531812	0.251138
2.40385	-0.11113	-0.510075	0.290211
2.40426	-0.11113	-0.545776	0.316945
2.40625	-0.11113	-0.492073	0.357485
2.40678	-0.11113	-0.503512	0.298521
2.4074	-0.11113	-0.491505	0.235071
2.40816	-0.11113	-0.499815	0.258133
2.40909	-0.11113	-0.497172	0.280979
2.40984	-0.11113	-0.498448	0.283496
2.41071	-0.11113	-0.507282	0.258635
2.41096	-0.11113	-0.511544	0.324441
2.41177	-0.11113	-0.496721	0.271671
2.4127	-0.11113	-0.50476	0.263676
2.41379	-0.11113	-0.497833	0.277167
2.4151	-0.11113	-0.493351	0.29527
2.41538	-0.11113	-0.521034	0.320162
2.41667	-0.11113	-0.503013	0.272112
2.41791	-0.11113	-0.483992	0.27748
2.41818	-0.11113	-0.498665	0.282987
2.41936	-0.11113	-0.496294	0.272097
2.42005	-0.11113	-0.491949	0.275941
2.42105	-0.11113	-0.523071	0.294589
2.42188	-0.11113	-0.48756	0.275026
2.42222	-0.11113	-0.498392	0.230031
2.42308	-0.11113	-0.510898	0.255019
2.42373	-0.11113	-0.53641	0.320458
2.42424	-0.11113	-0.523666	0.306821
2.42553	-0.11113	-0.50698	0.290476
2.42592	-0.11113	-0.517412	0.275979
2.42623	-0.11113	-0.500063	0.244533
2.42647	-0.11113	-0.519987	0.29753
2.42857	-0.11113	-0.514903	0.311374
2.42899	-0.11113	-0.51167	0.288615
2.43103	-0.11113	-0.490033	0.329953
2.43137	-0.11113	-0.502956	0.309498
2.43333	-0.11113	-0.518205	0.331697
2.43396	-0.11113	-0.484373	0.279055
2.43478	-0.11113	-0.52199	0.240274
2.43548	-0.11113	-0.515944	0.262208
2.43636	-0.11113	-0.51321	0.252706
2.4375	-0.11113	-0.495539	0.27258
2.4386	-0.11113	-0.506149	0.251721
2.44	-0.11113	-0.501945	0.285605
2.44068	-0.11113	-0.510971	0.25919
2.44186	-0.11113	-0.524644	0.262356
2.44231	-0.11113	-0.527851	0.23391
2.44262	-0.11113	-0.509651	0.271258
2.44444	-0.11113	-0.498106	0.224631
2.44611	-0.11113	-0.496677	0.291019
2.44615	-0.11113	-0.502042	0.23536
2.44643	-0.11113	-0.518802	0.284352
2.44681	-0.11113	-0.500732	0.315351
2.44776	-0.11113	-0.512425	0.303515
2.44827	-0.11113	-0.488721	0.298976
2.44898	-0.11113	-0.527113	0.251039
2.44928	-0.11113	-0.504296	0.28337
2.45	-0.11113	-0.521292	0.281218
2.45098	-0.11113	-0.503329	0.302391
2.45161	-0.11113	-0.498913	0.245573
2.45238	-0.11113	-0.517897	0.26326
2.45283	-0.11113	-0.48746	0.300236
2.45313	-0.11113	-0.490456	0.257732
2.45455	-0.162283	-0.556967	0.208893
2.45588	-0.162283	-0.539366	0.198112
2.45614	-0.162283	-0.524479	0.191525
2.45714	-0.162283	-0.546637	0.159384
2.45762	-0.162283	-0.54961	0.177836
2.45901	-0.162283	-0.527909	0.177309
2.46	-0.162283	-0.56575	0.191803
2.46154	-0.162283	-0.529217	0.208477
2.46296	-0.162283	-0.53765	0.192124
2.46341	-0.162283	-0.536198	0.17715
2.46429	-0.162283	-0.544248	0.188963
2.46512	-0.162283	-0.55662	0.195159
2.46552	-0.162283	-0.549074	0.187684
2.46667	-0.162283	-0.565852	0.214877
2.46774	-0.162283	-0.53566	0.219171
2.46875	-0.162283	-0.542224	0.163207
2.46939	-0.162283	-0.524518	0.177913
2.47011	-0.162283	-0.552783	0.195405
2.47059	-0.162283	-0.536084	0.191174
2.4717	-0.162283	-0.533498	0.180412
2.47273	-0.162283	-0.563856	0.23381
2.47369	-0.162283	-0.554762	0.193426
2.47457	-0.162283	-0.550663	0.217188
2.47541	-0.162283	-0.530682	0.196316
2.47692	-0.162283	-0.549265	0.264714
2.47727	-0.162283	-0.545002	0.195269
2.47762	-0.162283	-0.554162	0.21921
2.47917	-0.20804	-0.544708	0.138543
2.48	-0.20804	-0.568512	0.151647
2.48077	-0.20804	-0.573644	0.125326
2.48148	-0.20804	-0.551584	0.158816
2.48214	-0.20804	-0.541069	0.131088
2.48276	-0.20804	-0.564291	0.16706
2.48333	-0.20804	-0.576329	0.13925
2.48387	-0.20804	-0.575861	0.144298
2.48451	-0.20804	-0.570746	0.098261
2.48485	-0.20804	-0.582024	0.116946
2.48649	-0.20804	-0.559266	0.137307
2.48837	-0.20804	-0.603532	0.16162
2.48889	-0.20804	-0.571235	0.127735
2.48936	-0.20804	-0.58239	0.11658
2.4898	-0.20804	-0.600249	0.115448
2.49019	-0.20804	-0.59098	0.115676
2.49057	-0.20804	-0.573469	0.125501
2.49091	-0.20804	-0.579931	0.118672
2.49123	-0.20804	-0.588177	0.160011
2.49152	-0.20804	-0.59435	0.153838
2.4918	-0.20804	-0.579627	0.133584
2.4923	-0.20804	-0.588854	0.164344
2.49254	-0.20804	-0.543709	0.123076
2.5	-0.20804	-0.61091	0.152121
2.50746	-0.187837	-0.535445	0.150266
2.50769	-0.187837	-0.544003	0.16152
2.50794	-0.187837	-0.539169	0.168808
2.5082	-0.187837	-0.548399	0.191595
2.50847	-0.187837	-0.548535	0.173281
2.50877	-0.187837	-0.554364	0.139373
2.50909	-0.187837	-0.537751	0.168221
2.50943	-0.187837	-0.527357	0.156523
2.5098	-0.187837	-0.56767	0.172693
2.5102	-0.187837	-0.522473	0.158687
2.51064	-0.187837	-0.563778	0.1674
2.51163	-0.187837	-0.53155	0.142609
2.51352	-0.187837	-0.582238	0.195546
2.51515	-0.187837	-0.553379	0.174038
2.51562	-0.187837	-0.564513	0.187266
2.51613	-0.187837	-0.537367	0.190175
2.51667	-0.187837	-0.544995	0.13723
2.51724	-0.187837	-0.52472	0.170291
2.51786	-0.187837	-0.548313	0.152141
2.51852	-0.187837	-0.555451	0.205409
2.51923	-0.187837	-0.537142	0.14943
2.52	-0.187837	-0.53674	0.151185
2.52083	-0.187837	-0.540193	0.154383
2.52113	-0.187837	-0.548943	0.178109
2.52174	-0.187837	-0.545491	0.148191
2.52239	-0.187837	-0.544253	0.171603
2.52273	-0.187837	-0.554739	0.180067
2.52381	-0.187837	-0.55301	0.165158
2.52459	-0.187837	-0.546255	0.164145
2.52542	-0.187837	-0.551401	0.170458
2.52632	-0.187837	-0.548371	0.173238
2.52703	-0.187837	-0.546434	0.153469
2.52728	-0.187837	-0.538201	0.15189
2.5283	-0.187837	-0.554295	0.135379
2.52941	-0.187837	-0.540965	0.148718
2.53061	-0.187837	-0.518324	0.147303
2.53226	-0.187837	-0.535989	0.160784
2.53333	-0.187837	-0.539526	0.171476
2.53448	-0.187837	-0.55314	0.151225
2.53572	-0.187837	-0.555683	0.162344
2.53658	-0.187837	-0.571571	0.16942
2.53703	-0.187837	-0.58388	0.164308
2.53846	-0.187837	-0.535418	0.150587
2.53968	-0.187837	-0.574678	0.157716
2.54	-0.187837	-0.576419	0.155975
2.54166	-0.187837	-0.557377	0.160647
2.54237	-0.187837	-0.543562	0.161869
2.54348	-0.187837	-0.5454	0.127091
2.54386	-0.187837	-0.56608	0.174946
2.54546	-0.187837	-0.55258	0.153305
2.54688	-0.187837	-0.530089	0.148506
2.54717	-0.187837	-0.553034	0.157108
2.54762	-0.187837	-0.546777	0.169961
2.54839	-0.187837	-0.553319	0.162138
2.54902	-0.187837	-0.54558	0.159943
2.55	-0.187837	-0.552026	0.173143
2.55102	-0.187837	-0.541355	0.163755
2.55172	-0.187837	-0.547375	0.174441
2.55319	-0.187837	-0.536001	0.160756
2.55357	-0.187837	-0.584455	0.17444
2.55556	-0.187837	-0.544774	0.157757
2.55737	-0.187837	-0.546876	0.184603
2.55769	-0.187837	-0.548526	0.17329
2.55814	-0.187837	-0.545298	0.160102
2.55932	-0.187837	-0.549845	0.15819
2.56	-0.187837	-0.579929	0.178926
2.56098	-0.187837	-0.543406	0.179829
2.5614	-0.187837	-0.558177	0.197244
2.5625	-0.187837	-0.545547	0.154907
2.56338	-0.187837	-0.575346	0.177981
2.56364	-0.187837	-0.569887	0.169925
2.56452	-0.187837	-0.543259	0.14647
2.56521	-0.187837	-0.54352	0.160846
2.56604	-0.187837	-0.540422	0.151642
2.56667	-0.187837	-0.549423	0.147221
2.56818	-0.187837	-0.553176	0.168683
2.56863	-0.187837	-0.551717	0.188229
2.56896	-0.187837	-0.537033	0.161937
2.56923	-0.187837	-0.544042	0.156628
2.57143	-0.187837	-0.527538	0.154632
2.57408	-0.187837	-0.545022	0.142952
2.57447	-0.187837	-0.540438	0.165085
2.57627	-0.187837	-0.57762	0.169682
2.57692	-0.187837	-0.548342	0.148521
2.57778	-0.187837	-0.55677	0.180142
2.57895	-0.187837	-0.573615	0.165898
2.57971	-0.187837	-0.584849	0.155313
2.58	-0.187837	-0.558313	0.189753
2.58182	-0.187837	-0.526048	0.154449
2.58333	-0.187837	-0.540041	0.128966
2.58381	-0.187837	-0.565699	0.132746
2.58491	-0.187837	-0.539928	0.142064
2.58537	-0.187837	-0.55157	0.166594
2.58621	-0.187837	-0.55673	0.158809
2.58695	-0.187837	-0.52622	0.182755
2.58823	-0.187837	-0.572534	0.181796
2.58928	-0.187837	-0.549698	0.186727
2.58974	-0.187837	-0.584061	0.21173
2.59016	-0.187837	-0.553178	0.160655
2.59091	-0.187837	-0.569045	0.151009
2.59184	-0.187837	-0.552968	0.151397
2.5926	-0.187837	-0.572956	0.143048
2.59322	-0.187837	-0.527664	0.139962
2.59524	-0.187837	-0.544252	0.143673
2.59574	-0.187837	-0.534879	0.126033
2.59615	-0.187837	-0.546433	0.173677
2.59649	-0.187837	-0.534504	0.146522
2.59678	-0.187837	-0.554888	0.181105
2.6	-0.187837	-0.546945	0.155179
2.60318	-0.187837	-0.539272	0.15537
2.60345	-0.187837	-0.538877	0.149718
2.60377	-0.187837	-0.548454	0.176796
2.60417	-0.187837	-0.552512	0.175824
2.60465	-0.187837	-0.534174	0.179599
2.60656	-0.187837	-0.547518	0.174298
2.60714	-0.187837	-0.542605	0.130036
2.60784	-0.187837	-0.545568	0.15496
2.60937	-0.187837	-0.551888	0.184299
2.60975	-0.187837	-0.543741	0.199111
2.61017	-0.187837	-0.52418	0.151667
2.61111	-0.187837	-0.533006	0.148235
2.61225	-0.187837	-0.545409	0.144222
2.6129	-0.187837	-0.525312	0.140385
2.61404	-0.187837	-0.539754	0.165846
2.61538	-0.187837	-0.550306	0.17029
2.61666	-0.187837	-0.536658	0.137573
2.61702	-0.187837	-0.541017	0.180645
2.61818	-0.187837	-0.545649	0.181546
2.61905	-0.187837	-0.549299	0.177959
2.62	-0.187837	-0.563855	0.173151
2.62029	-0.187837	-0.534086	0.155043
2.62069	-0.187837	-0.556706	0.18046
2.62222	-0.187837	-0.529604	0.179467
2.62264	-0.187837	-0.554888	0.160628
2.62295	-0.187837	-0.516303	0.128217
2.625	-0.187837	-0.557098	0.176271
2.62686	-0.187837	-0.516315	0.151384
2.62712	-0.187837	-0.540439	0.151456
2.62745	-0.187837	-0.556189	0.151207
2.62791	-0.187837	-0.545646	0.15134
2.62903	-0.187837	-0.553252	0.164973
2.62963	-0.187837	-0.551802	0.154263
2.63044	-0.187837	-0.55218	0.174776
2.63158	-0.187837	-0.57899	0.198089
2.63265	-0.187837	-0.529157	0.124056
2.63333	-0.187837	-0.53177	0.162569
2.63414	-0.187837	-0.517357	0.125981
2.63462	-0.187837	-0.558054	0.154231
2.63637	-0.187837	-0.545653	0.158429
2.63768	-0.187837	-0.555593	0.177777
2.63793	-0.187837	-0.550146	0.167882
2.6383	-0.187837	-0.54299	0.147206
2.63934	-0.187837	-0.525584	0.194575
2.64	-0.187837	-0.55315	0.17621
2.64102	-0.187837	-0.551618	0.16432
2.64151	-0.187837	-0.527146	0.151042
2.64179	-0.187837	-0.546933	0.134093
2.64286	-0.187837	-0.551095	0.14372
2.64407	-0.187837	-0.536399	0.181146
2.64445	-0.187837	-0.573517	0.158092
2.64516	-0.187837	-0.569102	0.207523
2.64583	-0.187837	-0.576895	0.155499
2.64706	-0.187837	-0.541254	0.177311
2.64815	-0.187837	-0.565864	0.174298
2.64865	-0.187837	-0.545322	0.162656
2.64913	-0.187837	-0.517794	0.168124
2.65	-0.187837	-0.534511	0.162192
2.65218	-0.187837	-0.537301	0.140714
2.65306	-0.187837	-0.537735	0.150239
2.65384	-0.187837	-0.542744	0.154469
2.65455	-0.187837	-0.562537	0.183364
2.65517	-0.187837	-0.555202	0.155197
2.65549	-0.187837	-0.530475	0.169212
2.65574	-0.168532	-0.512651	0.176386
2.65714	-0.168532	-0.511003	0.175669
2.65909	-0.168532	-0.527754	0.216804
2.65957	-0.168532	-0.512434	0.152417
2.66	-0.168532	-0.520779	0.180897
2.66037	-0.168532	-0.516624	0.20717
2.66071	-0.168532	-0.528379	0.163607
2.66102	-0.168532	-0.535945	0.193461
2.66667	-0.168532	-0.529485	0.186659
2.67188	-0.168532	-0.520154	0.175052
2.67213	-0.168532	-0.521607	0.198446
2.67241	-0.168532	-0.526547	0.214336
2.67272	-0.168532	-0.513654	0.197458
2.67307	-0.168532	-0.53353	0.168239
2.67347	-0.168532	-0.552794	0.227367
2.67391	-0.168532	-0.531785	0.15422
2.67442	-0.168532	-0.533643	0.178455
2.67796	-0.187837	-0.549914	0.145383
2.67857	-0.187837	-0.539215	0.124915
2.67925	-0.187837	-0.569188	0.146815
2.68	-0.187837	-0.538456	0.143717
2.68085	-0.187837	-0.574761	0.199871
2.68182	-0.187837	-0.535348	0.166632
2.68254	-0.187837	-0.541917	0.167924
2.68333	-0.187837	-0.551926	0.172743
2.68421	-0.187837	-0.537474	0.115689
2.68518	-0.187837	-0.561731	0.137239
2.68627	-0.187837	-0.563793	0.147105
2.6875	-0.187837	-0.544955	0.141028
2.68853	-0.187837	-0.540951	0.179103
2.68889	-0.187837	-0.534484	0.151708
2.68965	-0.187837	-0.556465	0.166899
2.69048	-0.187837	-0.523831	0.174827
2.69091	-0.187837	-0.550711	0.157546
2.69231	-0.187837	-0.536932	0.149108
2.69355	-0.187837	-0.551557	0.159589
2.69388	-0.187837	-0.533026	0.166785
2.69492	-0.187837	-0.548495	0.14906
2.69565	-0.187837	-0.559058	0.165418
2.69643	-0.229229	-0.568639	0.0845733
2.69767	-0.229229	-0.580693	0.100548
2.69812	-0.229229	-0.552965	0.125718
2.7	-0.229229	-0.548255	0.0859121
2.70175	-0.229229	-0.57763	0.135224
2.70213	-0.229229	-0.573896	0.107345
2.7037	-0.229229	-0.578992	0.0837661
2.70454	-0.229229	-0.5773	0.12167
2.70588	-0.229229	-0.571884	0.0967283
2.70689	-0.229229	-0.581721	0.102526
2.70732	-0.229229	-0.589256	0.0804626
2.70833	-0.229229	-0.540601	0.0776342
2.70909	-0.249433	-0.59192	0.0979554
2.71053	-0.249433	-0.611798	0.101513
2.71111	-0.249433	-0.60485	0.0570442
2.71154	-0.249433	-0.574164	0.0788738
2.71429	-0.249433	-0.597641	0.0801856
2.71698	-0.249433	-0.600829	0.0733647
2.72	-0.249433	-0.604733	0.090141
2.72093	-0.249433	-0.612242	0.10964
2.72222	-0.249433	-0.602102	0.0761129
2.7234	-0.249433	-0.615271	0.067104
2.72413	-0.249433	-0.574722	0.0942851
2.72549	-0.249433	-0.602284	0.0691158
2.72727	-0.249433	-0.61362	0.0755906
2.72881	-0.249433	-0.564053	0.0726482
2.72917	-0.249433	-0.614614	0.119052
2.73077	-0.249433	-0.569056	0.112185
2.73171	-0.249433	-0.600012	0.0544892
2.73214	-0.249433	-0.597723	0.0818184
2.73333	-0.249433	-0.594697	0.0833389
2.73469	-0.249433	-0.612772	0.105029
2.7353	-0.249433	-0.617612	0.0741449
2.73684	-0.249433	-0.584367	0.0787112
2.7381	-0.249433	-0.599984	0.0900316
2.73913	-0.249433	-0.574297	0.106637
2.74	-0.249433	-0.618453	0.0971209
2.74074	-0.249433	-0.617731	0.0647368
2.74138	-0.249433	-0.613207	0.0744497
2.74286	-0.249433	-0.585775	0.0769824
2.74418	-0.249433	-0.605279	0.0730411
2.74468	-0.249433	-0.594596	0.09154
2.7451	-0.249433	-0.60692	0.0919576
2.74576	-0.249433	-0.603314	0.0844854
2.75	-0.287221	-0.616919	0.0362931
2.7541	-0.287221	-0.621826	0.0476211
2.75439	-0.287221	-0.645368	0.0609649
2.75472	-0.287221	-0.638779	0.0465308
2.7551	-0.287221	-0.657681	0.0462974
2.75556	-0.287221	-0.605303	0.0214984
2.75758	-0.287221	-0.643828	0.045792
2.75862	-0.287221	-0.625991	0.0146327
2.76	-0.287221	-0.631467	0.023471
2.76087	-0.287221	-0.621626	0.0383331
2.7619	-0.287221	-0.632404	0.0160639
2.76271	-0.287221	-0.651113	0.0427164
2.76364	-0.287221	-0.60329	0.036164
2.76471	-0.287221	-0.630796	0.0333056
2.76596	-0.287221	-0.629343	0.030709
2.76744	-0.287221	-0.624213	0.0213091
2.76923	-0.308411	-0.657382	0.00537537
2.77049	-0.308411	-0.6592	0.0171742
2.77083	-0.308411	-0.637563	0.0140183
2.77272	-0.308411	-0.65162	-0.0158225
2.77359	-0.308411	-0.65556	0.0158886
2.77419	-0.308411	-0.66566	0.0333102
2.775	-0.308411	-0.643313	0.0271739
2.77551	-0.308411	-0.648811	0.0176427
2.77631	-0.308411	-0.6285	0.0220232
2.77778	-0.308411	-0.682997	0.0330065
2.77966	-0.308411	-0.665156	0.0112183
2.78	-0.308411	-0.646684	0.0299567
2.78049	-0.308411	-0.689306	0.0132091
2.78261	-0.308411	-0.660876	0.00168756
2.78334	-0.308411	-0.648325	-0.0127798
2.78431	-0.308411	-0.653543	0.00628946
2.78572	-0.308411	-0.640226	0.0184835
2.78723	-0.308411	-0.678839	0.0290867
2.78846	-0.308411	-0.64343	0.0328162
2.78947	-0.308411	-0.654802	0.015717
2.7907	-0.308411	-0.636746	0.0136936
2.79167	-0.308411	-0.662401	0.0109429
2.79245	-0.308411	-0.65975	0.0169433
2.7931	-0.308411	-0.649384	-0.00112412
2.79412	-0.308411	-0.638392	0.0306151
2.79487	-0.270622	-0.63517	0.075167
2.79592	-0.270622	-0.621707	0.038252
2.7963	-0.270622	-0.603883	0.0438914
2.79661	-0.270622	-0.644587	0.0577273
2.8	-0.270622	-0.622832	0.0595153
2.80328	-0.270622	-0.61311	0.0565798
2.80392	-0.270622	-0.596012	0.0559612
2.80435	-0.270622	-0.632264	0.0629494
2.80488	-0.270622	-0.639093	0.0595305
2.80555	-0.270622	-0.634954	0.0503374
2.80702	-0.270622	-0.618336	0.0347384
2.80769	-0.249433	-0.606695	0.0812801
2.80851	-0.249433	-0.604081	0.0713892
2.80952	-0.249433	-0.604709	0.0860773
2.81081	-0.249433	-0.610033	0.0613789
2.81132	-0.249433	-0.566959	0.0528296
2.8125	-0.249433	-0.593417	0.0707904
2.81356	-0.249433	-0.572819	0.0733733
2.81395	-0.249433	-0.599528	0.0993931
2.81482	-0.249433	-0.591047	0.0717888
2.81633	-0.249433	-0.610977	0.0894925
2.81818	-0.249433	-0.59437	0.0788296
2.81967	-0.249433	-0.599109	0.0722318
2.82	-0.249433	-0.595445	0.0812491
2.82052	-0.249433	-0.611732	0.101637
2.82222	-0.249433	-0.607547	0.0833111
2.82353	-0.249433	-0.610079	0.0765267
2.82456	-0.249433	-0.568049	0.0752368
2.82609	-0.249433	-0.573388	0.0700649
2.82693	-0.249433	-0.607902	0.105008
2.82758	-0.249433	-0.565798	0.0710243
2.82927	-0.249433	-0.590661	0.0566329
2.82979	-0.249433	-0.595578	0.0919388
2.83019	-0.249433	-0.606805	0.0839829
2.83333	-0.249433	-0.609177	0.0786755
2.83636	-0.270622	-0.640775	0.0696243
2.83674	-0.270622	-0.611458	0.0574615
2.83721	-0.270622	-0.619607	0.0550038
2.83784	-0.270622	-0.643401	0.072602
2.83929	-0.270622	-0.621512	0.0527518
2.84	-0.270622	-0.628067	0.0724827
2.84091	-0.270622	-0.611131	0.0513419
2.84445	-0.270622	-0.622141	0.0590124
2.84616	-0.270622	-0.60698	0.0673415
2.84783	-0.270622	-0.624932	0.0314036
2.84906	-0.270622	-0.629162	0.0535033
2.85	-0.270622	-0.600621	0.0293861
2.85107	-0.270622	-0.60338	0.0869261
2.85135	-0.270622	-0.630247	0.0865339
2.85186	-0.270622	-0.617813	0.0628094
2.85295	-0.270622	-0.636	0.0751113
2.85366	-0.270622	-0.645059	0.0659378
2.85417	-0.270622	-0.621412	0.0956769
2.85714	-0.270622	-0.644057	0.0506645
2.85965	-0.292898	-0.690124	0.0461704
2.86	-0.292898	-0.640748	0.0233542
2.86047	-0.292898	-0.642632	0.0495642
2.86275	-0.292898	-0.669378	0.0803271
2.86364	-0.292898	-0.66845	0.0511319
2.86486	-0.292898	-0.632911	0.0312974
2.86793	-0.251506	-0.598093	0.0968498
2.86956	-0.251506	-0.613201	0.0873458
2.87037	-0.251506	-0.597328	0.0714095
2.87234	-0.251506	-0.602492	0.0854822
2.87273	-0.251506	-0.631631	0.107211
2.875	-0.274987	-0.632917	0.0574899
2.87755	-0.274987	-0.669909	0.0634831
2.88	-0.274987	-0.625873	0.0885319
2.88096	-0.274987	-0.678297	0.0855465
2.88235	-0.274987	-0.65391	0.05366
2.88372	-0.274987	-0.64602	0.0764464
2.88461	-0.274987	-0.677572	0.0893479
2.88538	-0.274987	-0.667493	0.0659689
2.88571	-0.274987	-0.646027	0.0642049
2.88636	-0.274987	-0.675076	0.0886954
2.88889	-0.274987	-0.639194	0.0953988
2.89091	-0.274987	-0.645106	0.0899628
2.8913	-0.274987	-0.62641	0.0943398
2.89362	-0.229229	-0.637659	0.144096
2.89473	-0.229229	-0.616188	0.124083
2.89583	-0.229229	-0.603322	0.123595
2.89655	-0.229229	-0.628094	0.15993
2.89796	-0.229229	-0.629619	0.0970473
2.9	-0.229229	-0.612639	0.140728
2.90244	-0.254053	-0.660357	0.10533
2.90323	-0.254053	-0.645427	0.12909
2.90385	-0.254053	-0.653158	0.0959426
2.90476	-0.254053	-0.640742	0.11579
2.90566	-0.254053	-0.665471	0.154692
2.90625	-0.254053	-0.672502	0.14637
2.90698	-0.254053	-0.640396	0.116473
2.90909	-0.254053	-0.666988	0.135322
2.91072	-0.280382	-0.692767	0.0808364
2.91112	-0.280382	-0.666415	0.0736251
2.91177	-0.280382	-0.685133	0.0806259
2.91304	-0.280382	-0.696277	0.107428
2.91379	-0.280382	-0.701462	0.0766894
2.91489	-0.280382	-0.678045	0.107871
2.91526	-0.280382	-0.683409	0.0946276
2.91667	-0.254053	-0.661243	0.0944624
2.91837	-0.254053	-0.655023	0.0869161
2.92	-0.254053	-0.668118	0.151709
2.92106	-0.254053	-0.628169	0.0924882
2.92157	-0.254053	-0.649957	0.0935606
2.92308	-0.254053	-0.659886	0.132298
2.92453	-0.254053	-0.661341	0.104576
2.92593	-0.254053	-0.664329	0.13522
2.92683	-0.254053	-0.693462	0.137899
2.92857	-0.254053	-0.696489	0.153749
2.92983	-0.254053	-0.620344	0.113388
2.93023	-0.254053	-0.628639	0.111554
2.93104	-0.254053	-0.647318	0.14712
2.93182	-0.254053	-0.649477	0.0891651
2.93333	-0.254053	-0.663115	0.13553
2.93478	-0.280382	-0.681773	0.0918308
2.93617	-0.326139	-0.696341	0.0299146
2.9375	-0.326139	-0.729218	0.0239779
2.93877	-0.326139	-0.73435	0.05503
2.9394	-0.326139	-0.714987	0.0104857
2.94	-0.326139	-0.740732	0.0210287
2.94118	-0.326139	-0.742619	0.0469612
2.94231	-0.326139	-0.69358	0.0329584
2.94339	-0.326139	-0.709101	0.0126862
2.94444	-0.326139	-0.726618	0.0167715
2.94594	-0.326139	-0.735717	0.0253692
2.94643	-0.326139	-0.713133	0.0447273
2.94872	-0.326139	-0.748483	0.0162273
2.94916	-0.326139	-0.727023	0.0555924
2.95	-0.326139	-0.74237	0.0455038
2.95122	-0.326139	-0.708624	-0.00338693
2.95238	-0.326139	-0.713489	0.0346994
2.95349	-0.326139	-0.7187	0.0292876
2.95454	-0.326139	-0.715242	0.0379559
2.95528	-0.326139	-0.72249	0.0483716
2.95555	-0.326139	-0.721417	0.048224
2.95652	-0.326139	-0.728885	0.0328761
2.95745	-0.326139	-0.723885	0.0454919
2.95833	-0.367532	-0.741607	-0.0649132
2.96	-0.367532	-0.726719	-0.035539
2.96079	-0.367532	-0.740892	-0.0335381
2.96154	-0.367532	-0.736976	-0.0170423
2.96296	-0.367532	-0.757093	-0.0246994
2.96364	-0.367532	-0.723442	-0.0158721
2.96875	-0.367532	-0.740808	-0.00820543
2.97058	-0.367532	-0.767975	0.00731878
2.97222	-0.367532	-0.744653	-0.012259
2.97297	-0.367532	-0.739425	-0.00298916
2.97369	-0.367532	-0.770033	-0.0297826
2.97436	-0.367532	-0.745915	-0.0135208
2.975	-0.367532	-0.733198	-0.0455621
2.97561	-0.367532	-0.758921	-0.0185586
2.97619	-0.367532	-0.756349	-0.0417073
2.97674	-0.367532	-0.763242	-0.0107577
2.97718	-0.367532	-0.751212	-0.0396109
2.97727	-0.367532	-0.744356	-0.0367858
2.97778	-0.367532	-0.749648	-0.0350059
2.97826	-0.367532	-0.751594	-0.0188038
2.97873	-0.367532	-0.760817	0.0173345
2.97917	-0.367532	-0.784582	-0.0425028
2.9796	-0.367532	-0.765661	-0.0178816
2.98	-0.367532	-0.736838	0.0113227
2.9804	-0.367532	-0.764289	-0.0165268
2.98077	-0.367532	-0.788017	-0.0211674
2.98113	-0.367532	-0.733061	-0.0450868
2.98276	-0.367532	-0.747614	-0.0155272
3	-0.367532	-0.73009	-0.0361773
3.01449	-0.405321	-0.782116	-0.0831456
3.01538	-0.405321	-0.78004	-0.0947486
3.01852	-0.405321	-0.774409	-0.0631261
3.01961	-0.405321	-0.757137	-0.0675613
3.02041	-0.405321	-0.776963	-0.0916721
3.02128	-0.405321	-0.797573	-0.0751224
3.02174	-0.405321	-0.776532	-0.0886235
3.02223	-0.405321	-0.784801	-0.066141
3.02273	-0.405321	-0.767849	-0.0911556
3.02326	-0.405321	-0.778841	-0.0310784
3.02381	-0.405321	-0.779312	-0.091337
3.02439	-0.405321	-0.782567	-0.0680845
3.025	-0.405321	-0.778843	-0.06756
3.02631	-0.405321	-0.775137	-0.0622122
3.02703	-0.405321	-0.769803	-0.0886775
3.02857	-0.405321	-0.785792	-0.0868217
3.02941	-0.367532	-0.725247	-0.0424323
3.0339	-0.367532	-0.748536	0.00733932
3.03922	-0.367532	-0.73375	-0.000233731
3.04	-0.367532	-0.754277	-0.0431645
3.04082	-0.367532	-0.772823	-0.0204621
3.04167	-0.367532	-0.741177	-0.0336071
3.04256	-0.367532	-0.739296	-0.0319424
3.04348	-0.367532	-0.750976	0.00426097
3.04445	-0.367532	-0.746267	-0.0261074
3.04546	-0.367532	-0.72722	-0.0296741
3.04651	-0.367532	-0.757078	-0.00395104
3.04878	-0.367532	-0.739048	-0.0123269
3.05	-0.367532	-0.731423	-0.0212874
3.05084	-0.367532	-0.766107	-0.0454776
3.05128	-0.367532	-0.731028	-0.0371154
3.05263	-0.367532	-0.721418	-0.0386711
3.05555	-0.395561	-0.805782	-0.0671883
3.05714	-0.354168	-0.731597	0.00176746
3.05882	-0.354168	-0.75289	0.0252615
3.0606	-0.354168	-0.752743	0.0249482
3.0625	-0.354168	-0.791637	0.0397824
3.06451	-0.384131	-0.799625	-0.0139878
3.06522	-0.384131	-0.805274	-0.0174403
3.06667	-0.384131	-0.786049	-0.00814274
3.06779	-0.384131	-0.802707	-0.0127209
3.06818	-0.384131	-0.827239	-0.00456224
3.06976	-0.384131	-0.786685	-0.0287371
3.07143	-0.384131	-0.779786	-0.0317144
3.07408	-0.384131	-0.759185	-0.00930803
3.075	-0.384131	-0.797289	-0.0191381
3.07692	-0.384131	-0.766019	-0.0179189
3.08	-0.384131	-0.792382	-0.0176301
3.08108	-0.384131	-0.791576	-0.00669095
3.08164	-0.384131	-0.805202	-0.0192857
3.08334	-0.384131	-0.77639	-0.0407911
3.08511	-0.384131	-0.767296	-0.0467827
3.08621	-0.384131	-0.768258	-0.00258688
3.08889	-0.384131	-0.785782	-0.0501834
3.09091	-0.384131	-0.805861	-0.0101849
3.09303	-0.384131	-0.779407	-0.019072
3.09524	-0.384131	-0.815607	0.00698518
3.09616	-0.451078	-0.887208	-0.0902533
3.09756	-0.451078	-0.864194	-0.132137
3.1	-0.451078	-0.912235	-0.0760915
3.10204	-0.451078	-0.890803	-0.078739
3.10256	-0.451078	-0.879128	-0.100977
3.10526	-0.488867	-0.943524	-0.0986558
3.10638	-0.488867	-0.931928	-0.127448
3.10714	-0.488867	-0.940859	-0.129539
3.11111	-0.488867	-0.980135	-0.0885665
3.11475	-0.488867	-0.96379	-0.131282
3.11904	-0.488867	-0.976091	-0.101643
3.12122	-0.530259	-1.06093	-0.13665
3.12245	-0.530259	-0.98809	-0.175299
3.124	-0.576017	-1.11607	-0.204383
3.125	-0.576017	-1.07002	-0.224927
3.12698	-0.530259	-1.00728	-0.134288
3.12728	-0.530259	-0.986674	-0.146423
3.12766	-0.530259	-1.01344	-0.151308
3.12821	-0.530259	-1.00009	-0.159151
3.13115	-0.530259	-1.01317	-0.121077
3.13158	-0.530259	-0.981042	-0.135944
3.13208	-0.530259	-1.00461	-0.145177
3.13333	-0.530259	-0.986838	-0.146018
3.13636	-0.530259	-1.00349	-0.117037
3.13793	-0.484502	-0.936461	-0.100493
3.13953	-0.484502	-0.935063	-0.0901946
3.14	-0.484502	-0.962041	-0.105024
3.14546	-0.484502	-0.984566	-0.109505
3.14635	-0.484502	-0.973247	-0.0981853
3.14706	-0.484502	-0.937919	-0.108866
3.14815	-0.484502	-0.963082	-0.0709869
3.14893	-0.484502	-1.02434	-0.108228
3.15095	-0.443109	-0.932375	-0.0651035
3.15151	-0.443109	-0.929574	-0.0195842
3.15218	-0.443109	-0.943205	-0.0527044
3.15385	-0.443109	-0.909354	-0.0562693
3.15556	-0.443109	-0.927377	-0.107833
3.15625	-0.443109	-0.887503	-0.0745892
3.15714	-0.443109	-0.914357	-0.04639
3.15789	-0.443109	-0.895153	-0.0500548
3.15873	-0.443109	-0.910031	-0.0714779
3.15909	-0.443109	-0.935362	-0.0366369
3.1628	-0.391957	-0.88378	-0.00311145
3.16667	-0.391957	-0.856851	0.00845048
3.17073	-0.391957	-0.854358	0.0321668
3.17143	-0.391957	-0.891822	0.037597
3.175	-0.391957	-0.862183	0.0293838
3.17544	-0.391957	-0.898677	0.0551564
3.17647	-0.391957	-0.93627	0.00158206
3.17778	-0.391957	-0.879671	0.0223319
3.17949	-0.391957	-0.868529	0.00223348
3.18181	-0.391957	-0.848104	-0.035191
3.18367	-0.391957	-0.844281	0.000817511
3.18421	-0.391957	-0.839618	0.0175771
3.18519	-0.391957	-0.885661	-0.0105993
3.18604	-0.391957	-0.881559	-0.0162573
3.1875	-0.391957	-0.897382	0.0313871
3.18919	-0.391957	-0.842154	-0.0128506
3.18965	-0.391957	-0.866781	0.00398069
3.19048	-0.391957	-0.892712	0.0097977
3.19512	-0.391957	-0.887681	0.0148567
3.19565	-0.391957	-0.869664	0.0275704
3.19608	-0.391957	-0.864773	0.00613191
3.2	-0.391957	-0.868438	0.0314128
3.20339	-0.391957	-0.894956	0.00813436
3.20454	-0.391957	-0.900709	0.0371432
3.2069	-0.391957	-0.886174	0.016916
3.20834	-0.391957	-0.866395	0.00451008
3.2093	-0.333965	-0.871458	0.123863
3.21053	-0.333965	-0.842375	0.141401
3.21212	-0.375357	-0.891532	0.0378866
3.21277	-0.375357	-0.917528	0.0824723
3.21429	-0.375357	-0.901402	0.0358017
3.21568	-0.375357	-0.894246	0.0783931
3.21666	-0.375357	-0.900624	0.0372277
3.21819	-0.375357	-0.916241	0.0537958
3.21951	-0.375357	-0.870094	0.0698412
3.22034	-0.375357	-0.86481	0.0725049
3.22222	-0.375357	-0.86897	0.084957
3.22388	-0.375357	-0.911887	0.116142
3.22414	-0.375357	-0.906112	0.0481308
3.22449	-0.375357	-0.863367	0.053878
3.22499	-0.375357	-0.909578	0.0454548
3.22727	-0.375357	-0.871418	0.0608302
3.22917	-0.375357	-0.915757	0.111582
3.22951	-0.375357	-0.87269	0.0437642
3.23077	-0.375357	-0.868163	0.0486863
3.23255	-0.375357	-0.863005	0.0692431
3.23334	-0.375357	-0.904747	0.0494956
3.23404	-0.375357	-0.901136	0.0981279
3.23529	-0.375357	-0.911998	0.0880019
3.23684	-0.375357	-0.907538	0.0459693
3.23728	-0.375357	-0.910779	0.089221
3.23809	-0.375357	-0.947932	0.0868297
3.24	-0.375357	-0.848925	0.105317
3.24074	-0.375357	-0.919844	0.121549
3.24138	-0.375357	-0.877889	0.0319344
3.24193	-0.375357	-0.87023	0.0289845
3.24243	-0.375357	-0.909164	0.0450782
3.24445	-0.375357	-0.905771	0.0310789
3.2449	-0.375357	-0.872869	0.0649832
3.2459	-0.375357	-0.887732	0.0665101
3.24637	-0.375357	-0.897432	0.0404205
3.25	-0.375357	-0.910062	0.0277903
3.25454	-0.375357	-0.846394	0.0956137
3.2549	-0.375357	-0.906314	0.0315384
3.25581	-0.375357	-0.899091	0.0716582
3.25641	-0.375357	-0.911102	0.0589348
3.25757	-0.375357	-0.907767	0.0300851
3.25862	-0.375357	-0.91764	0.0823595
3.25926	-0.375357	-0.957064	0.0843282
3.26191	-0.375357	-0.905371	0.0328914
3.26229	-0.375357	-0.926373	0.101656
3.26315	-0.375357	-0.850359	0.0914197
3.26416	-0.375357	-0.901167	0.0688701
3.26531	-0.375357	-0.904173	0.0958266
3.26667	-0.375357	-0.897484	0.0758248
3.26786	-0.375357	-0.902222	0.052021
3.26829	-0.375357	-0.881028	0.0811834
3.26866	-0.375357	-0.937451	0.0515536
3.26924	-0.375357	-0.899298	0.0549445
3.27027	-0.375357	-0.868513	0.0441811
3.27272	-0.375357	-0.902274	0.0754493
3.27419	-0.375357	-0.897619	0.0562149
3.275	-0.375357	-0.89372	0.044132
3.27586	-0.375357	-0.883208	0.0833593
3.27907	-0.375357	-0.899566	0.0704713
3.28205	-0.375357	-0.904638	0.0496042
3.28261	-0.375357	-0.906796	0.0310563
3.28571	-0.375357	-0.904615	0.0729154
3.28889	-0.421115	-1.00378	-0.00378
3.28947	-0.421115	-0.980369	0.0244303
3.29032	-0.421115	-0.975835	0.00643598
3.29268	-0.421115	-0.924802	0.0294401
3.29546	-0.421115	-0.964106	0.00593042
3.29825	-0.421115	-0.952943	0.00129932
3.3	-0.421115	-0.966904	0.0218886
3.30357	-0.421115	-0.954256	0.0409708
3.30556	-0.421115	-0.912922	0.0870783
3.30612	-0.421115	-1.00931	0.0399083
3.30769	-0.421115	-0.959502	-0.0174939
3.30953	-0.421115	-0.975916	0.0527668
3.31148	-0.421115	-0.961428	0.00860891
3.3125	-0.421115	-0.957492	0.0315124
3.31373	-0.421115	-0.903097	0.0515408
3.31481	-0.421115	-0.996974	0.0364792
3.31579	-0.421115	-0.945902	0.0267123
3.32204	-0.375357	-0.940421	0.0710089
3.32432	-0.375357	-0.92359	0.0552566
3.325	-0.375357	-0.919	0.0804478
3.32558	-0.375357	-0.871014	0.0676015
3.32728	-0.375357	-0.937774	0.0512309
3.32787	-0.375357	-0.929483	0.0985457
3.33333	-0.375357	-0.860488	0.0937545
3.33871	-0.375357	-0.932049	0.0679512
3.33899	-0.375357	-0.853133	0.00419903
3.34146	-0.375357	-0.921819	0.105519
3.3421	-0.375357	-0.886947	0.0509048
3.34286	-0.375357	-0.912601	0.0574358
3.34375	-0.375357	-0.880792	0.0570599
3.34426	-0.375357	-0.902017	0.00107295
3.34483	-0.375357	-0.866158	0.0496829
3.34783	-0.375357	-0.907583	0.0466596
3.35	-0.375357	-0.88279	0.0664609
3.35185	-0.375357	-0.928788	0.0712124
3.35385	-0.375357	-0.867071	0.0728643
3.35416	-0.375357	-0.904334	0.0499088
3.35715	-0.375357	-0.885668	0.0765437
3.36207	-0.375357	-0.868669	0.0855731
3.36364	-0.375357	-0.889207	0.0486454
3.36586	-0.375357	-0.912101	0.115927
3.36842	-0.375357	-0.899861	0.100139
3.37037	-0.375357	-0.889789	0.0133014
3.37143	-0.375357	-0.906563	0.0634741
3.37209	-0.375357	-0.920864	0.107165
3.37289	-0.375357	-0.864227	0.0194347
3.375	-0.375357	-0.906981	0.0937304
3.37736	-0.375357	-0.885341	0.077108
3.37838	-0.375357	-0.930815	0.110577
3.38	-0.375357	-0.910695	0.0593419
3.38095	-0.375357	-0.89456	0.00852989
3.38236	-0.375357	-0.90481	0.0481763
3.38333	-0.375357	-0.903426	0.0666108
3.38461	-0.375357	-0.908314	0.0556287
3.38636	-0.421115	-0.965513	0.00411491
3.3871	-0.421115	-0.905527	-0.0270966
3.39024	-0.421115	-0.972801	-0.00343227
3.3913	-0.421115	-0.953656	0.0353486
3.39344	-0.421115	-0.930178	0.0244602
3.39394	-0.421115	-0.964123	0.0149525
3.39473	-0.421115	-0.961032	0.0346027
3.39534	-0.421115	-1.01317	0.0121884
3.39583	-0.421115	-0.91232	0.0419222
3.39623	-0.421115	-0.908456	0.061187
3.39682	-0.421115	-1.01093	-0.0109285
3.4	-0.472267	-1.08241	-0.00460873
3.40385	-0.530259	-1.13519	-0.0800077
3.40476	-0.530259	-1.16624	-0.0201135
3.4054	-0.530259	-1.1205	-0.0993156
3.40816	-0.530259	-1.18654	-0.0787282
3.4091	-0.530259	-1.1923	-0.0956399
3.41026	-0.530259	-1.16439	-0.0772387
3.41071	-0.530259	-1.1822	-0.0546823
3.41304	-0.530259	-1.13654	-0.115347
3.4138	-0.530259	-1.12789	-0.0402822
3.41464	-0.530259	-1.14474	-0.0773062
3.41667	-0.530259	-1.12468	-0.0681974
3.41818	-0.530259	-1.17066	-0.0623247
3.42	-0.530259	-1.16975	-0.0314462
3.42105	-0.530259	-1.16566	-0.0785078
3.42222	-0.530259	-1.14102	-0.053872
3.425	-0.530259	-1.09647	-0.075276
3.42857	-0.530259	-1.0871	-0.0873803
3.43181	-0.530259	-1.16788	-0.0807294
3.43243	-0.530259	-1.14134	-0.0859436
3.43479	-0.530259	-1.1217	-0.121705
3.43589	-0.530259	-1.12493	-0.12493
3.44185	-0.530259	-1.1417	-0.0170472
3.44444	-0.530259	-1.15997	-0.0930192
3.44615	-0.530259	-1.09478	-0.0533838
3.44643	-0.530259	-1.18126	-0.102076
3.44681	-0.530259	-1.13087	-0.0851078
3.44737	-0.530259	-1.13041	-0.109218
3.45	-0.530259	-1.17295	-0.0444088
3.45238	-0.530259	-1.09358	-0.0930433
3.45454	-0.463313	-1.10856	0.021772
3.45652	-0.463313	-1.14455	0.0772952
3.45715	-0.463313	-1.05927	-0.0133968
3.45762	-0.463313	-1.097	0.0790947
3.45946	-0.463313	-1.17081	0.0466716
3.46154	-0.463313	-1.17595	0.108484
3.46296	-0.463313	-1.11921	0.0568841
3.46342	-0.463313	-1.08595	-0.00569495
3.46428	-0.463313	-1.05856	0.0206167
3.46552	-0.463313	-1.08306	-0.00387744
3.46666	-0.463313	-1.12707	-0.0021268
3.46774	-0.463313	-1.10059	0.0125084
3.46808	-0.463313	-1.06762	0.0576443
3.46875	-0.405321	-0.983922	0.0540372
3.47058	-0.354168	-0.9154	0.0846002
3.47222	-0.354168	-0.91663	0.0833703
3.47368	-0.354168	-0.918693	0.1227
3.475	-0.354168	-0.855611	0.0694301
3.47619	-0.354168	-0.905232	0.0648049
3.47727	-0.354168	-0.934354	0.144827
3.48	-0.274987	-0.874012	0.286366
3.48148	-0.274987	-0.817685	0.203504
3.48215	-0.274987	-0.847036	0.240835
3.48387	-0.274987	-0.881181	0.245987
3.48718	-0.274987	-0.867172	0.220964
3.48781	-0.274987	-0.87147	0.218453
3.48837	-0.274987	-0.855751	0.269188
3.49123	-0.274987	-0.900094	0.297187
3.49781	-0.274987	-0.86718	0.278948
3.5	-0.274987	-0.883227	0.269535
3.51111	-0.274987	-0.885621	0.260507
3.5122	-0.274987	-0.878056	0.254088
3.51281	-0.274987	-0.895643	0.250485
3.51352	-0.274987	-0.897513	0.299767
3.51428	-0.274987	-0.843462	0.223485
3.51515	-0.274987	-0.872394	0.245705
3.51613	-0.274987	-0.848132	0.275148
3.52381	-0.274987	-0.847584	0.15462
3.525	-0.274987	-0.864505	0.260433
3.52542	-0.274987	-0.943424	0.260696
3.52632	-0.274987	-0.887216	0.221124
3.52777	-0.274987	-0.846168	0.239848
3.52942	-0.274987	-0.932726	0.218722
3.53061	-0.274987	-0.83925	0.242076
3.53191	-0.274987	-0.826499	0.24543
3.53333	-0.274987	-0.844729	0.223706
3.53846	-0.274987	-0.822615	0.202605
3.54054	-0.274987	-0.850045	0.190444
3.54099	-0.274987	-0.858039	0.193869
3.54286	-0.274987	-0.870302	0.217835
3.54546	-0.274987	-0.880091	0.211849
3.54688	-0.274987	-0.843228	0.281711
3.54762	-0.274987	-0.897556	0.251235
3.54902	-0.274987	-0.859329	0.26561
3.55	-0.274987	-0.878831	0.244307
3.55173	-0.274987	-0.868826	0.256112
3.55264	-0.274987	-0.884622	0.261506
3.55319	-0.274987	-0.867461	0.250638
3.55357	-0.274987	-0.845369	0.265716
3.55556	-0.274987	-0.863816	0.203131
3.55882	-0.274987	-0.876311	0.214869
3.56	-0.274987	-0.873021	0.22735
3.56098	-0.274987	-0.89906	0.267271
3.5625	-0.274987	-0.842245	0.224702
3.56364	-0.274987	-0.843752	0.212604
3.56604	-0.274987	-0.879318	0.208818
3.56757	-0.274987	-0.846016	0.288778
3.56862	-0.274987	-0.85034	0.289459
3.57143	-0.274987	-0.874719	0.279683
3.57376	-0.274987	-0.907707	0.301808
3.57407	-0.274987	-0.860787	0.277699
3.575	-0.274987	-0.83246	0.234487
3.57627	-0.274987	-0.892713	0.253415
3.57894	-0.274987	-0.833349	0.273861
3.57999	-0.274987	-0.859054	0.162135
3.58139	-0.274987	-0.835376	0.271834
3.58333	-0.274987	-0.881514	0.208409
3.58491	-0.274987	-0.86628	0.23063
3.58823	-0.274987	-0.938571	0.207557
3.59091	-0.274987	-0.927255	0.218873
3.59184	-0.274987	-0.880704	0.277659
3.59322	-0.274987	-0.855529	0.225576
3.59375	-0.274987	-0.87345	0.221942
3.6	-0.274987	-0.834686	0.219852
3.60377	-0.274987	-0.830111	0.186923
3.60527	-0.274987	-0.866518	0.251582
3.60606	-0.274987	-0.883723	0.262405
3.60784	-0.274987	-0.842783	0.264427
3.60976	-0.274987	-0.869112	0.220547
3.61111	-0.274987	-0.830584	0.276626
3.61403	-0.274987	-0.83591	0.2713
3.61538	-0.274987	-0.91041	0.261526
3.61818	-0.274987	-0.848962	0.221053
3.61904	-0.274987	-0.892412	0.26595
3.62	-0.274987	-0.867839	0.222384
3.62163	-0.274987	-0.90793	0.310516
3.62264	-0.274987	-0.839892	0.239289
3.625	-0.274987	-0.864875	0.223261
3.62791	-0.274987	-0.839113	0.268952
3.62857	-0.274987	-0.879815	0.250519
3.62963	-0.274987	-0.889437	0.268925
3.63044	-0.274987	-0.869463	0.226247
3.63265	-0.274987	-0.852648	0.218102
3.63636	-0.274987	-0.855106	0.23303
3.63889	-0.274987	-0.923207	0.192377
3.64	-0.274987	-0.83002	0.221774
3.64102	-0.274987	-0.868627	0.231743
3.64285	-0.274987	-0.891646	0.231492
3.64406	-0.274987	-0.881256	0.266062
3.64516	-0.274987	-0.882445	0.263683
3.64583	-0.274987	-0.923573	0.226359
3.64913	-0.274987	-0.873058	0.27307
3.65	-0.274987	-0.862391	0.265616
3.65117	-0.274987	-0.872935	0.303157
3.65217	-0.274987	-0.879642	0.266486
3.65625	-0.326139	-0.914958	0.164223
3.65714	-0.326139	-0.938134	0.207994
3.6579	-0.326139	-0.934058	0.21207
3.65854	-0.326139	-0.944596	0.138134
3.65957	-0.326139	-0.933812	0.185858
3.66038	-0.326139	-0.9391	0.150652
3.66667	-0.326139	-0.896544	0.13688
3.67117	-0.326139	-0.937935	0.179286
3.67347	-0.326139	-0.985	0.21381
3.67442	-0.326139	-0.956611	0.219481
3.675	-0.326139	-0.920137	0.197901
3.67567	-0.326139	-0.930165	0.215963
3.67647	-0.326139	-0.950046	0.196082
3.67742	-0.326139	-0.92388	0.155301
3.68	-0.326139	-0.941382	0.204746
3.68293	-0.326139	-0.898849	0.189287
3.6842	-0.326139	-0.949734	0.211443
3.68571	-0.326139	-0.938874	0.212835
3.68751	-0.326139	-0.929992	0.183952
3.69047	-0.326139	-0.935755	0.210373
3.69231	-0.326139	-0.949077	0.197051
3.69565	-0.326139	-0.948495	0.197633
3.69697	-0.229229	-0.896163	0.346875
3.69768	-0.229229	-0.855263	0.269675
3.7	-0.229229	-0.870053	0.315357
3.70213	-0.229229	-0.961402	0.318298
3.7027	-0.229229	-0.944984	0.356046
3.7037	-0.229229	-0.86685	0.309241
3.70454	-0.229229	-0.874821	0.271307
3.70589	-0.229229	-0.893602	0.303679
3.70968	-0.229229	-0.874844	0.347005
3.71154	-0.229229	-0.810575	0.319759
3.71428	-0.229229	-0.945279	0.355751
3.71698	-0.229229	-0.853999	0.326808
3.72222	-0.229229	-0.858994	0.294605
3.72341	-0.229229	-0.886531	0.356507
3.72727	-0.229229	-0.882526	0.314755
3.72973	-0.229229	-0.870448	0.276756
3.73077	-0.229229	-0.87951	0.31777
3.73333	-0.178077	-0.793022	0.353106
3.73809	-0.178077	-0.78752	0.384465
3.74138	-0.178077	-0.779165	0.362218
3.74285	-0.178077	-0.819578	0.356514
3.74359	-0.178077	-0.779163	0.351429
3.75	-0.0531381	-0.64613	0.433051
3.75758	-0.0531381	-0.719032	0.415942
3.76316	-0.0531381	-0.640331	0.43885
3.76595	-0.0531381	-0.652042	0.435976
3.76923	-0.0531381	-0.635635	0.443546
3.77084	-0.0531381	-0.657312	0.432707
3.77142	-0.0531381	-0.714698	0.445808
3.77359	-0.0531381	-0.642743	0.436438
3.775	-0.0531381	-0.700461	0.448052
3.77778	-0.0531381	-0.649373	0.429808
3.78261	-0.0531381	-0.717804	0.445736
3.78431	-0.0531381	-0.721014	0.437349
3.78571	-0.0531381	-0.689938	0.471221
3.78788	-0.0531381	-0.706548	0.451815
3.78847	-0.0531381	-0.710804	0.465287
3.78947	-0.0531381	-0.721646	0.436716
3.79245	-0.0531381	-0.712534	0.445829
3.79311	-0.0531381	-0.70397	0.454392
3.79487	-0.0531381	-0.724684	0.428383
3.79546	-0.0531381	-0.641208	0.400185
3.8	-0.0531381	-0.720569	0.437794
3.80357	-0.0531381	-0.708343	0.472547
3.80487	-0.0531381	-0.634823	0.444359
3.80555	-0.0531381	-0.715909	0.451149
3.80952	-0.104291	-0.727054	0.369856
3.81035	-0.104291	-0.778499	0.402728
3.8125	-0.104291	-0.781279	0.393716
3.81579	-0.104291	-0.743147	0.381792
3.81818	-0.104291	-0.759258	0.412205
3.82	-0.104291	-0.770087	0.404507
3.82051	-0.104291	-0.817981	0.35811
3.82354	-0.104291	-0.758254	0.408077
3.825	-0.104291	-0.763006	0.403326
3.82608	-0.104291	-0.753384	0.412947
3.82857	-0.104291	-0.77743	0.391967
3.83333	-0.104291	-0.798853	0.377239
3.83636	-0.104291	-0.81426	0.403224
3.83674	-0.104291	-0.756745	0.42354
3.83784	-0.104291	-0.813348	0.404136
3.83871	-0.104291	-0.80433	0.395031
3.84374	-0.104291	-0.778922	0.367206
3.84444	-0.104291	-0.749189	0.426902
3.84615	-0.104291	-0.804272	0.371819
3.8466	-0.104291	-0.764255	0.386314
3.85294	-0.104291	-0.770655	0.395676
3.85365	-0.104291	-0.823513	0.393971
3.85417	-0.104291	-0.811495	0.405989
3.85454	-0.104291	-0.773858	0.416522
3.85715	-0.104291	-0.757836	0.408496
3.86111	-0.104291	-0.786204	0.401317
3.86206	-0.104291	-0.760067	0.406264
3.86275	-0.104291	-0.725825	0.394748
3.86539	-0.104291	-0.834279	0.411234
3.86666	-0.104291	-0.810882	0.406602
3.86843	-0.104291	-0.772449	0.375809
3.87097	-0.104291	-0.819364	0.39812
3.8718	-0.104291	-0.816401	0.401083
3.87499	-0.104291	-0.789012	0.398508
3.87804	-0.104291	-0.748859	0.40032
3.88095	-0.104291	-0.761454	0.404877
3.88235	-0.104291	-0.786681	0.415264
3.88461	-0.104291	-0.747592	0.377347
3.88571	-0.104291	-0.739122	0.357788
3.88889	-0.104291	-0.802092	0.415392
3.89091	-0.104291	-0.822747	0.394737
3.8919	-0.104291	-0.812915	0.404569
3.89473	-0.104291	-0.737313	0.40099
3.9	-0.104291	-0.810153	0.407331
3.90197	-0.104291	-0.759839	0.406492
3.90244	-0.104291	-0.812469	0.405015
3.90323	-0.104291	-0.73737	0.428961
3.90565	-0.104291	-0.776313	0.416955
3.90625	-0.104291	-0.759831	0.406501
3.90741	-0.104291	-0.769688	0.396643
3.91177	-0.104291	-0.800915	0.375176
3.91304	-0.104291	-0.737346	0.400957
3.91429	-0.104291	-0.762602	0.362337
3.91667	-0.162283	-0.93483	0.320442
3.91893	-0.162283	-0.847022	0.374826
3.92308	-0.162283	-0.935815	0.365215
3.92684	-0.162283	-0.860118	0.361731
3.92727	-0.162283	-0.939215	0.316057
3.93103	-0.162283	-0.886557	0.356481
3.93334	-0.162283	-0.825744	0.350347
3.93478	-0.162283	-0.856566	0.365283
3.93549	0.0138087	-0.729566	0.446372
3.9375	0.0138087	-0.621964	0.456832
3.93783	0.0138087	-0.726254	0.440077
3.9394	0.0138087	-0.673618	0.475551
3.94118	0.0138087	-0.688597	0.449706
3.94445	0.0138087	-0.677623	0.460679
3.94546	0.0138087	-0.700746	0.449116
3.94594	0.0138087	-0.722299	0.444033
3.94652	0.0138087	-0.71497	0.451361
3.94999	0.0138087	-0.710981	0.493139
3.95238	0.0138087	-0.723537	0.442794
3.95349	0.0138087	-0.710107	0.439593
3.95454	0.0138087	-0.700337	0.447655
3.95919	0.314839	-0.401772	0.677409
3.96	0.314839	-0.414845	0.664336
3.96079	0.314839	-0.418163	0.661019
3.96154	0.314839	-0.397271	0.681911
3.96226	0.314839	-0.402472	0.64467
3.96552	0.314839	-0.408973	0.632419
3.96874	0.314839	-0.400144	0.679037
3.9697	0.314839	-0.418608	0.662334
3.97059	0.314839	-0.389649	0.689532
3.97142	0.314839	-0.400718	0.640675
3.97223	0.314839	-0.409425	0.669756
3.97368	0.314839	-0.401776	0.677406
3.975	0.314839	-0.304233	0.658083
3.97674	0.314839	-0.400797	0.640596
3.97777	0.314839	-0.413722	0.665459
3.97917	0.314839	-0.410948	0.675159
3.97959	0.314839	-0.402836	0.676345
3.98	0.314839	-0.411229	0.630164
3.98039	0.314839	-0.314662	0.629821
3.98076	0.314839	-0.412585	0.666596
4	0.314839	-0.299571	0.675376
4.02703	0.615869	-3.55693	2.83139
4.02778	0.79196	-3.55693	2.83139
4.03031	0.916899	-3.55693	2.83139
4.03226	1.01381	-3.55693	2.83139
4.03333	1.09299	-3.55693	2.83139
4.03449	1.15994	-3.55693	2.83139
4.03773	1.21793	-3.55693	2.83139
4.03846	1.26908	-3.55693	2.83139
4.04166	1.31484	-3.55693	2.83139
4.04256	1.35623	-3.55693	2.83139
4.04762	1.39402	-3.55693	2.83139
4.04999	1.42878	-3.55693	2.83139
4.05129	1.46097	-3.55693	2.83139
4.05264	1.49093	-3.55693	2.83139
4.05882	1.51896	-3.55693	2.83139
4.06001	1.54529	-3.55693	2.83139
4.0625	1.57011	-3.55693	2.83139
4.06451	1.59359	-3.55693	2.83139
4.06666	1.61587	-3.55693	2.83139
4.06977	1.63706	-3.55693	2.83139
4.07143	1.65726	-3.55693	2.83139
4.07895	1.67657	-3.55693	2.83139
4.08	1.69505	-3.55693	2.83139
4.08108	1.71278	-3.55693	2.83139
4.08333	1.72981	-3.55693	2.83139
4.0851	1.7462	-3.55693	2.83139
4.08572	1.762	-3.55693	2.83139
4.08824	1.77724	-3.55693	2.83139
4.08889	1.79196	-3.55693	2.83139
4.09092	1.8062	-3.55693	2.83139
4.09755	1.81999	-3.55693	2.83139
4.10001	1.83335	-3.55693	2.83139
4.10346	1.84632	-3.55693	2.83139
4.10639	1.85891	-3.55693	2.83139
4.10811	1.87114	-3.55693	2.83139
4.11364	1.88304	-3.55693	2.83139
4.11628	1.89462	-3.55693	2.83139
4.11765	1.9059	-3.55693	2.83139
4.12245	1.9169	-3.55693	2.83139
4.125	1.92611	-3.55693	2.83139
4.12902	1.93512	-3.55693	2.83139
4.13044	1.94396	-3.55693	2.83139
4.13334	1.95261	-3.55693	2.83139
4.13793	1.9611	-3.55693	2.83139
4.14286	1.96943	-3.55693	2.83139
4.14583	1.9776	-3.55693	2.83139
4.14705	1.98561	-3.55693	2.83139
4.15151	1.99218	-3.55693	2.83139
4.15384	1.99866	-3.55693	2.83139
4.1579	2.00503	-3.55693	2.83139
4.16129	2.01132	-3.55693	2.83139
4.16216	2.01752	-3.55693	2.83139
4.1628	2.02362	-3.55693	2.83139
4.16327	2.02965	-3.55693	2.83139
4.16667	2.03559	-3.55693	2.83139
4.17073	2.04145	-3.55693	2.83139
4.17308	2.04723	-3.55693	2.83139
4.17646	2.05294	-3.55693	2.83139
4.17858	2.05857	-3.55693	2.83139
4.17948	2.06413	-3.55693	2.83139
4.18183	2.06962	-3.55693	2.83139
4.18519	2.07505	-3.55693	2.83139
4.18605	2.0804	-3.55693	2.83139
4.1875	2.08569	-3.55693	2.83139
4.18918	2.09092	-3.55693	2.83139
4.19148	2.09608	-3.55693	2.83139
4.19231	2.10118	-3.55693	2.83139
4.19444	2.10623	-3.55693	2.83139
4.19607	2.11121	-3.55693	2.83139
4.2	2.11614	-3.55693	2.83139
4.20589	2.12102	-3.55693	2.83139
4.21212	2.12584	-3.55693	2.83139
4.21276	2.13061	-3.55693	2.83139
4.21429	2.13532	-3.55693	2.83139
4.21875	2.13999	-3.55693	2.83139
4.22222	2.1446	-3.55693	2.83139
4.22581	2.14917	-3.55693	2.83139
4.22858	2.15369	-3.55693	2.83139
4.23214	2.15816	-3.55693	2.83139
4.23255	2.16259	-3.55693	2.83139
4.23334	2.16697	-3.55693	2.83139
4.2381	2.17131	-3.55693	2.83139
4.24243	2.1756	-3.55693	2.83139
4.2449	2.17986	-3.55693	2.83139
4.25	2.18407	-3.55693	2.83139
4.25715	2.18824	-3.55693	2.83139
4.25807	2.19237	-3.55693	2.83139
4.2647	2.19647	-3.55693	2.83139
4.26667	2.20052	-3.55693	2.83139
4.27027	2.20454	-3.55693	2.83139
4.28124	2.20852	-3.55693	2.83139
4.28572	2.21247	-3.55693	2.83139
4.28947	2.21637	-3.55693	2.83139
4.29032	2.22025	-3.55693	2.83139
4.29411	2.22409	-3.55693	2.83139
4.3	2.2279	-3.55693	2.83139
4.30189	2.23167	-3.55693	2.83139
4.30304	2.23541	-3.55693	2.83139
4.30435	2.23912	-3.55693	2.83139
4.30769	2.2428	-3.55693	2.83139
4.31034	2.24644	-3.55693	2.83139
4.3125	2.25006	-3.55693	2.83139
4.31579	2.25364	-3.55693	2.83139
4.31708	2.2572	-3.55693	2.83139
4.31818	2.26073	-3.55693	2.83139
4.32001	2.26423	-3.55693	2.83139
4.32143	2.26701	-3.55693	2.83139
4.32352	2.26977	-3.55693	2.83139
4.32608	2.27251	-3.55693	2.83139
4.33334	2.27524	-3.55693	2.83139
4.34147	2.27795	-3.55693	2.83139
4.34375	2.28064	-3.55693	2.83139
4.35	2.28332	-3.55693	2.83139
4.35483	2.28598	-3.55693	2.83139
4.36	2.28863	-3.55693	2.83139
4.36666	2.29125	-3.55693	2.83139
4.37501	2.29387	-3.55693	2.83139
4.38095	2.29646	-3.55693	2.83139
4.38235	2.29904	-3.55693	2.83139
4.38462	2.30161	-3.55693	2.83139
4.3871	2.30416	-3.55693	2.83139
4.39286	2.3067	-3.55693	2.83139
4.39394	2.30922	-3.55693	2.83139
4.39999	2.31173	-3.55693	2.83139
4.40426	2.31422	-3.55693	2.83139
4.4054	2.3167	-3.55693	2.83139
4.41026	2.31916	-3.55693	2.83139
4.4138	2.32161	-3.55693	2.83139
4.41936	2.32405	-3.55693	2.83139
4.42221	2.32647	-3.55693	2.83139
4.42425	2.32888	-3.55693	2.83139
4.42858	2.33128	-3.55693	2.83139
4.43333	2.33366	-3.55693	2.83139
4.4375	2.33603	-3.55693	2.83139
4.44186	2.33839	-3.55693	2.83139
4.45	2.34073	-3.55693	2.83139
4.45833	2.34306	-3.55693	2.83139
4.46512	2.34538	-3.55693	2.83139
4.46666	2.34769	-3.55693	2.83139
4.46808	2.34998	-3.55693	2.83139
4.46875	2.3517	-3.55693	2.83139
4.47223	2.35283	-3.55693	2.83139
4.47728	2.35397	-3.55693	2.83139
4.48276	2.3551	-3.55693	2.83139
4.48386	2.35623	-3.55693	2.83139
4.5	2.35679	-3.55693	2.83139
4.51111	2.35736	-3.55693	2.83139
4.51514	2.35792	-3.55693	2.83139
4.52778	2.35848	-3.55693	2.83139
4.53572	2.35904	-3.55693	2.83139
4.53659	2.3596	-3.55693	2.83139
4.53846	2.36016	-3.55693	2.83139
4.5432	2.36072	-3.55693	2.83139
4.54545	2.36128	-3.55693	2.83139
4.54839	2.36184	-3.55693	2.83139
4.55882	2.36239	-3.55693	2.83139
4.56667	2.36295	-3.55693	2.83139
4.57143	2.3635	-3.55693	2.83139
4.57894	2.36406	-3.55693	2.83139
4.58621	2.36461	-3.55693	2.83139
4.58823	2.36516	-3.55693	2.83139
4.58975	2.36572	-3.55693	2.83139
4.59091	2.36627	-3.55693	2.83139
4.59523	2.36682	-3.55693	2.83139
4.60001	2.36737	-3.55693	2.83139
4.60715	2.36792	-3.55693	2.83139
4.6087	2.36847	-3.55693	2.83139
4.61538	2.36901	-3.55693	2.83139
4.625	2.36956	-3.55693	2.83139
4.62963	2.37011	-3.55693	2.83139
4.63637	2.37065	-3.55693	2.83139
4.64516	2.3712	-3.55693	2.83139
4.65385	2.37174	-3.55693	2.83139
4.65517	2.37229	-3.55693	2.83139
4.66666	2.37283	-3.55693	2.83139
4.67499	2.37337	-3.55693	2.83139
4.67742	2.37391	-3.55693	2.83139
4.67858	2.37446	-3.55693	2.83139
4.68182	2.375	-3.55693	2.83139
4.68751	2.37554	-3.55693	2.83139
4.68966	2.37608	-3.55693	2.83139
4.7	2.37661	-3.55693	2.83139
4.70371	2.37715	-3.55693	2.83139
4.70588	2.37769	-3.55693	2.83139
4.71111	2.37823	-3.55693	2.83139
4.72413	2.37876	-3.55693	2.83139
4.73171	2.3793	-3.55693	2.83139
4.73684	2.3793	-3.55693	2.83139
4.73913	2.3793	-3.55693	2.83139
4.74194	2.3793	-3.55693	2.83139
4.75001	2.3793	-3.55693	2.83139
4.7619	2.3793	-3.55693	2.83139
4.76924	2.3793	-3.55693	2.83139
4.7742	2.3793	-3.55693	2.83139
4.775	2.3793	-3.55693	2.83139
4.78126	2.3793	-3.55693	2.83139
4.78572	2.3793	-3.55693	2.83139
4.78787	2.3793	-3.55693	2.83139
4.79311	2.3793	-3.55693	2.83139
4.80001	2.3793	-3.55693	2.83139
4.80769	2.3793	-3.55693	2.83139
4.8125	2.3793	-3.55693	2.83139
4.81482	2.3793	-3.55693	2.83139
4.8158	2.3793	-3.55693	2.83139
4.82144	2.3793	-3.55693	2.83139
4.83332	2.3793	-3.55693	2.83139
4.8372	2.3793	-3.55693	2.83139
4.84374	2.3793	-3.55693	2.83139
4.84616	2.3793	-3.55693	2.83139
4.85366	2.3793	-3.55693	2.83139
4.85715	2.37983	-3.55693	2.83139
4.86365	2.38037	-3.55693	2.83139
4.86668	2.3809	-3.55693	2.83139
4.875	2.38143	-3.55693	2.83139
4.87879	2.38196	-3.55693	2.83139
4.88236	2.38249	-3.55693	2.83139
4.88462	2.38302	-3.55693	2.83139
4.8889	2.38355	-3.55693	2.83139
4.89131	2.38408	-3.55693	2.83139
4.89285	2.38461	-3.55693	2.83139
4.90477	2.38514	-3.55693	2.83139
4.91304	2.38567	-3.55693	2.83139
4.91666	2.38619	-3.55693	2.83139
4.92104	2.38672	-3.55693	2.83139
4.92684	2.38725	-3.55693	2.83139
4.93333	2.38777	-3.55693	2.83139
4.94643	2.3883	-3.55693	2.83139
4.95653	2.38882	-3.55693	2.83139
4.96155	2.38934	-3.55693	2.83139
4.96667	2.38986	-3.55693	2.83139
4.9706	2.39039	-3.55693	2.83139
5	2.39091	-3.55693	2.83139
5.0357	2.39143	-3.55693	2.83139
5.03847	2.39195	-3.55693	2.83139
5.03999	2.39247	-3.55693	2.83139
5.04762	2.39298	-3.55693	2.83139
5.0491	2.3935	-3.55693	2.83139
5.05883	2.39402	-3.55693	2.83139
5.0606	2.39454	-3.55693	2.83139
5.06452	2.39505	-3.55693	2.83139
5.06668	2.39557	-3.55693	2.83139
5.07143	2.39608	-3.55693	2.83139
5.07691	2.3966	-3.55693	2.83139
5.08107	2.39711	-3.55693	2.83139
5.08334	2.39762	-3.55693	2.83139
5.12821	2.39814	-3.55693	2.83139
5.13334	2.39865	-3.55693	2.83139
5.13793	2.39916	-3.55693	2.83139
5.14287	2.39967	-3.55693	2.83139
5.14634	2.40018	-3.55693	2.83139
5.15626	2.40069	-3.55693	2.83139
5.16668	2.4012	-3.55693	2.83139
5.17499	2.40171	-3.55693	2.83139
5.19999	2.40221	-3.55693	2.83139
5.2069	2.40272	-3.55693	2.83139
5.21874	2.40323	-3.55693	2.83139
5.23078	2.40373	-3.55693	2.83139
5.24323	2.40424	-3.55693	2.83139
5.25	2.40474	-3.55693	2.83139
5.26316	2.40525	-3.55693	2.83139
5.26668	2.40575	-3.55693	2.83139
5.27501	2.40625	-3.55693	2.83139
5.28125	2.40676	-3.55693	2.83139
5.28572	2.40726	-3.55693	2.83139
5.29168	2.40776	-3.55693	2.83139
5.30001	2.40826	-3.55693	2.83139
5.31251	2.40876	-3.55693	2.83139
5.33333	2.40926	-3.55693	2.83139
5.34482	2.40976	-3.55693	2.83139
5.35	2.41026	-3.55693	2.83139
5.35484	2.41075	-3.55693	2.83139
5.36956	2.41125	-3.55693	2.83139
5.37499	2.41175	-3.55693	2.83139
5.38393	2.41224	-3.55693	2.83139
5.38462	2.41274	-3.55693	2.83139
5.38889	2.41324	-3.55693	2.83139
5.3913	2.41373	-3.55693	2.83139
5.40001	2.41422	-3.55693	2.83139
5.40541	2.41472	-3.55693	2.83139
5.40909	2.41521	-3.55693	2.83139
5.41668	2.4157	-3.55693	2.83139
5.41861	2.41619	-3.55693	2.83139
5.42105	2.41668	-3.55693	2.83139
5.42856	2.41717	-3.55693	2.83139
5.4375	2.41766	-3.55693	2.83139
5.43999	2.41815	-3.55693	2.83139
5.44446	2.41864	-3.55693	2.83139
5.44736	2.41913	-3.55693	2.83139
5.44829	2.41962	-3.55693	2.83139
5.45456	2.42011	-3.55693	2.83139
5.46153	2.42059	-3.55693	2.83139
5.47825	2.42108	-3.55693	2.83139
5.47999	2.42156	-3.55693	2.83139
5.50001	2.42205	-3.55693	2.83139
5.53489	2.42253	-3.55693	2.83139
5.53845	2.42302	-3.55693	2.83139
5.57143	2.4235	-3.55693	2.83139
5.57693	2.42398	-3.55693	2.83139
5.58335	2.42447	-3.55693	2.83139
5.58622	2.42495	-3.55693	2.83139
5.58825	2.42543	-3.55693	2.83139
5.5909	2.42591	-3.55693	2.83139
5.59459	2.42639	-3.55693	2.83139
5.60001	2.42687	-3.55693	2.83139
5.60868	2.42735	-3.55693	2.83139
5.62499	2.42783	-3.55693	2.83139
5.62746	2.4283	-3.55693	2.83139
5.62857	2.42878	-3.55693	2.83139
5.65957	2.42926	-3.55693	2.83139
5.66665	2.42974	-3.55693	2.83139
5.68751	2.43021	-3.55693	2.83139
5.69999	2.43069	-3.55693	2.83139
5.71429	2.43116	-3.55693	2.83139
5.72413	2.43164	-3.55693	2.83139
5.72502	2.43211	-3.55693	2.83139
5.73914	2.43258	-3.55693	2.83139
5.74195	2.43306	-3.55693	2.83139
5.75	2.43353	-3.55693	2.83139
5.76	2.434	-3.55693	2.83139
5.76924	2.43447	-3.55693	2.83139
5.78125	2.43494	-3.55693	2.83139
5.79999	2.43541	-3.55693	2.83139
5.8125	2.43588	-3.55693	2.83139
5.81818	2.43635	-3.55693	2.83139
5.82353	2.43682	-3.55693	2.83139
5.83332	2.43729	-3.55693	2.83139
5.8387	2.43776	-3.55693	2.83139
5.85107	2.43822	-3.55693	2.83139
5.85713	2.43822	-3.55693	2.83139
5.87499	2.43822	-3.55693	2.83139
5.88	2.43822	-3.55693	2.83139
5.88374	2.43822	-3.55693	2.83139
5.89998	2.43822	-3.55693	2.83139
5.91891	2.43822	-3.55693	2.83139
5.92	2.43822	-3.55693	2.83139
5.92593	2.43822	-3.55693	2.83139
5.93616	2.43822	-3.55693	2.83139
5.9785	2.43822	-3.55693	2.83139
5.99	2.43822	-3.55693	2.83139
5.99999	2.43822	-3.55693	2.83139
6.03333	2.43822	-3.55693	2.83139
6.03704	2.43822	-3.55693	2.83139
6.04	2.43822	-3.55693	2.83139
6.04347	2.43822	-3.55693	2.83139
6.07142	2.43822	-3.55693	2.83139
6.09091	2.43822	-3.55693	2.83139
6.10344	2.43822	-3.55693	2.83139
6.12501	2.43822	-3.55693	2.83139
6.13335	2.43822	-3.55693	2.83139
6.15999	2.43822	-3.55693	2.83139
6.16667	2.43822	-3.55693	2.83139
6.17391	2.43822	-3.55693	2.83139
6.19049	2.43822	-3.55693	2.83139
6.2069	2.43822	-3.55693	2.83139
6.24002	2.43822	-3.55693	2.83139
6.24243	2.43822	-3.55693	2.83139
6.26315	2.43822	-3.55693	2.83139
6.27274	2.43822	-3.55693	2.83139
6.30001	2.43822	-3.55693	2.83139
6.30768	2.43822	-3.55693	2.83139
6.33332	2.43869	-3.55693	2.83139
6.34784	2.43916	-3.55693	2.83139
6.35716	2.43962	-3.55693	2.83139
6.37499	2.44009	-3.55693	2.83139
6.3846	2.44055	-3.55693	2.83139
6.4	2.44102	-3.55693	2.83139
6.41667	2.44148	-3.55693	2.83139
6.42855	2.44194	-3.55693	2.83139
6.44999	2.44241	-3.55693	2.83139
6.45453	2.44287	-3.55693	2.83139
6.48277	2.44333	-3.55693	2.83139
6.5238	2.44425	-3.55693	2.83139
6.53125	2.44517	-3.55693	2.83139
6.54168	2.44609	-3.55693	2.83139
6.54999	2.44701	-3.55693	2.83139
6.5625	2.44838	-3.55693	2.83139
6.58332	2.44974	-3.55693	2.83139
6.60001	2.45111	-3.55693	2.83139
6.63156	2.45246	-3.55693	2.83139
6.63636	2.45382	-3.55693	2.83139
6.64284	2.45517	-3.55693	2.83139
6.66667	2.45651	-3.55693	2.83139
6.71429	2.4583	-3.55693	2.83139
6.72224	2.46008	-3.55693	2.83139
6.73333	2.46185	-3.55693	2.83139
6.73682	2.46362	-3.55693	2.83139
6.75001	2.46538	-3.55693	2.83139
6.76192	2.46713	-3.55693	2.83139
6.77778	2.46887	-3.55693	2.83139
6.79999	2.47061	-3.55693	2.83139
6.81817	2.47277	-3.55693	2.83139
6.82352	2.47492	-3.55693	2.83139
[truncated: 86 more rows]

## Sheet: Fig3C
		Confidence Interval			Confidence Interval
1/f	SBS1	lower bound	upper bound	Non clock-like signatures	lower bound	upper bound
1.50289	0.562538	0.4663	0.655631	0.793315	0.666455	0.917821
1.50909	0.562538	0.4663	0.655631	0.793315	0.666455	0.917821
1.51429	0.560236	0.464967	0.655717	0.794693	0.664903	0.912703
1.51515	0.560191	0.465506	0.654255	0.80014	0.670697	0.919899
1.51667	0.560607	0.466513	0.655447	0.80157	0.672303	0.922416
1.51786	0.560607	0.466513	0.655447	0.80157	0.672303	0.922416
1.52174	0.561915	0.466188	0.658496	0.798455	0.670028	0.917687
1.52273	0.565022	0.468827	0.662525	0.795599	0.667944	0.914375
1.53333	0.56111	0.467864	0.656771	0.793726	0.669799	0.907568
1.53704	0.567132	0.476868	0.66033	0.789947	0.663331	0.906403
1.53846	0.567132	0.476868	0.66033	0.789947	0.663331	0.906403
1.54142	0.564644	0.473878	0.656507	0.788802	0.662497	0.9027
1.54386	0.562681	0.472702	0.654573	0.792314	0.668011	0.904357
1.54545	0.561144	0.471111	0.65348	0.793456	0.6669	0.903764
1.54717	0.562815	0.47242	0.653061	0.790612	0.667354	0.904342
1.54762	0.562815	0.47242	0.653061	0.790612	0.667354	0.904342
1.55	0.561256	0.471601	0.651298	0.790922	0.670482	0.906092
1.55319	0.555187	0.46653	0.645177	0.791928	0.67282	0.904314
1.55479	0.552928	0.46568	0.643549	0.790978	0.67203	0.901542
1.55556	0.552928	0.46568	0.643549	0.790978	0.67203	0.901542
1.55769	0.548829	0.462265	0.638676	0.796738	0.677319	0.906766
1.55932	0.548829	0.462265	0.638676	0.796738	0.677319	0.906766
1.5625	0.547058	0.460862	0.636736	0.797695	0.677392	0.909007
1.56863	0.543561	0.459336	0.63035	0.801994	0.683063	0.913052
1.57692	0.542797	0.460483	0.628421	0.805689	0.689606	0.918662
1.57778	0.54145	0.459281	0.626797	0.805821	0.690341	0.917689
1.5814	0.536863	0.456975	0.622455	0.808943	0.691638	0.920808
1.58182	0.536863	0.456975	0.622455	0.808943	0.691638	0.920808
1.58333	0.536572	0.455082	0.620386	0.809215	0.694684	0.923526
1.58388	0.539313	0.457099	0.622615	0.809592	0.693577	0.92361
1.58621	0.537054	0.455659	0.619757	0.813631	0.697512	0.927767
1.58823	0.539124	0.457346	0.620498	0.813636	0.697499	0.926996
1.59259	0.548734	0.465691	0.628878	0.814357	0.694475	0.927421
1.6	0.555109	0.475349	0.636943	0.809417	0.692491	0.922238
1.60377	0.55933	0.477645	0.643023	0.807107	0.689185	0.916209
1.60417	0.55933	0.477645	0.643023	0.807107	0.689185	0.916209
1.60869	0.564367	0.481598	0.64633	0.812162	0.696964	0.917536
1.61111	0.564248	0.480739	0.646113	0.812248	0.697528	0.920445
1.61364	0.564586	0.479691	0.646583	0.81994	0.703462	0.93041
1.61905	0.566367	0.48166	0.646697	0.823609	0.708552	0.929147
1.62	0.564066	0.477515	0.643883	0.826597	0.711673	0.932335
1.62069	0.565389	0.478626	0.645546	0.826648	0.711672	0.932826
1.62222	0.566578	0.479438	0.648061	0.824226	0.710017	0.931227
1.625	0.567844	0.481305	0.649629	0.824821	0.710547	0.931862
1.62745	0.566029	0.481874	0.648926	0.832013	0.715665	0.938453
1.62791	0.564252	0.480389	0.646766	0.83177	0.719031	0.937128
1.62963	0.562393	0.477005	0.642986	0.832871	0.719737	0.941276
1.63461	0.563728	0.47989	0.647791	0.827782	0.709646	0.938807
1.63889	0.564945	0.481092	0.647368	0.827923	0.713907	0.940531
1.64103	0.561304	0.477985	0.644481	0.828708	0.712123	0.936261
1.64286	0.56762	0.483243	0.649374	0.828172	0.710349	0.938201
1.64583	0.560865	0.478491	0.642218	0.828631	0.713527	0.938827
1.64662	0.55841	0.476103	0.64233	0.831073	0.71739	0.940735
1.64815	0.557276	0.475072	0.641081	0.833873	0.716922	0.943812
1.65116	0.561691	0.47794	0.645779	0.827959	0.71396	0.937306
1.65957	0.56584	0.482467	0.647874	0.818813	0.706542	0.92814
1.66667	0.566238	0.478074	0.647345	0.823525	0.711604	0.931123
1.67347	0.575038	0.493086	0.653918	0.828266	0.720433	0.935116
1.67568	0.5739	0.488616	0.651953	0.83476	0.723	0.941611
1.67924	0.563535	0.48124	0.640785	0.842889	0.733801	0.951152
1.68182	0.557458	0.475364	0.633175	0.850165	0.740267	0.952424
1.68421	0.563708	0.48072	0.63996	0.851554	0.739797	0.954853
1.68572	0.563268	0.479987	0.639556	0.850043	0.73925	0.951556
1.69388	0.577526	0.495345	0.656102	0.862065	0.750263	0.963763
1.70732	0.576487	0.493274	0.655841	0.869728	0.760147	0.972687
1.71429	0.587761	0.504579	0.669516	0.880064	0.769015	0.986563
1.71667	0.585725	0.502968	0.667132	0.885812	0.776115	0.992823
1.72414	0.597978	0.510814	0.680476	0.881715	0.772408	0.987226
1.72727	0.614491	0.529646	0.69737	0.872892	0.767393	0.981228
1.72917	0.610448	0.52509	0.693946	0.881422	0.775489	0.989457
1.73171	0.617164	0.531979	0.700285	0.87702	0.770852	0.983328
1.74074	0.626203	0.538988	0.70789	0.881721	0.777811	0.986562
1.75	0.629672	0.545569	0.712925	0.876731	0.775208	0.984665
1.7561	0.626386	0.539756	0.707783	0.876503	0.771988	0.980744
1.76316	0.629368	0.54449	0.712071	0.88377	0.780164	0.982863
1.76923	0.628921	0.544295	0.711793	0.896162	0.797498	0.99931
1.78378	0.63213	0.549955	0.712497	0.939858	0.835297	1.04558
1.78947	0.639543	0.555315	0.721394	0.946852	0.842777	1.05235
1.79592	0.649275	0.56495	0.729149	0.963716	0.861947	1.07234
1.8	0.659348	0.5778	0.739921	0.966806	0.861924	1.07451
1.80328	0.652404	0.57191	0.733192	0.974784	0.869975	1.08266
1.8125	0.654619	0.572159	0.734053	0.995728	0.892522	1.10273
1.81395	0.65533	0.57269	0.73637	0.994799	0.890633	1.10051
1.82353	0.666839	0.582394	0.7491	1.01002	0.906365	1.11408
1.82609	0.666756	0.581758	0.749423	1.00924	0.904398	1.11359
1.83333	0.680687	0.59247	0.765557	1.01405	0.90708	1.12315
1.84091	0.691529	0.605573	0.773966	1.04197	0.940263	1.14901
1.84931	0.696012	0.611728	0.779872	1.04372	0.941357	1.1521
1.85507	0.704976	0.623432	0.785437	1.05637	0.956575	1.16435
1.85934	0.711815	0.628531	0.796709	1.06557	0.967594	1.17161
1.87097	0.734442	0.647554	0.816836	1.0983	0.996701	1.20552
1.87805	0.746043	0.659381	0.824377	1.11526	1.0125	1.2196
1.88	0.745978	0.663044	0.824806	1.11858	1.01514	1.22084
1.88525	0.747755	0.666389	0.827364	1.12674	1.02649	1.2296
1.88637	0.748777	0.669204	0.829078	1.12938	1.03047	1.23381
1.89189	0.751018	0.67073	0.830396	1.14366	1.04245	1.24715
1.89286	0.75067	0.670302	0.830575	1.14624	1.04565	1.24892
1.89474	0.758166	0.674689	0.838547	1.1562	1.05624	1.26086
1.89535	0.758995	0.674929	0.839749	1.15662	1.05515	1.26227
1.89873	0.757819	0.675377	0.840395	1.16637	1.06805	1.27052
1.9	0.769678	0.687518	0.853455	1.1768	1.07687	1.28191
1.91463	0.776102	0.693432	0.860267	1.22453	1.12203	1.32748
1.91489	0.776102	0.693432	0.860267	1.22453	1.12203	1.32748
1.91667	0.775825	0.693229	0.85815	1.24029	1.13369	1.34264
1.91781	0.780783	0.697132	0.865965	1.23974	1.13489	1.34257
1.92405	0.777484	0.691975	0.859224	1.25142	1.14685	1.36153
1.92857	0.773003	0.687471	0.85349	1.25936	1.15533	1.36659
1.93333	0.774161	0.690325	0.853724	1.27271	1.16839	1.37888
1.9359	0.777333	0.693762	0.856692	1.27895	1.17331	1.38667
1.9375	0.77868	0.694108	0.857828	1.28143	1.17756	1.38886
1.94286	0.786136	0.70364	0.865845	1.30093	1.19636	1.41043
1.94506	0.790222	0.706999	0.871669	1.31603	1.21018	1.42211
1.95082	0.78888	0.707613	0.867386	1.32654	1.22084	1.42979
1.95238	0.791869	0.709536	0.870872	1.32818	1.22651	1.43186
1.96	0.805944	0.723301	0.887393	1.33553	1.23138	1.43738
1.96154	0.803176	0.720585	0.884346	1.34115	1.23714	1.44266
1.96386	0.813903	0.72694	0.894853	1.347	1.2437	1.45002
1.96429	0.813824	0.726513	0.894653	1.34772	1.24445	1.45003
1.9662	0.820499	0.734815	0.901987	1.35019	1.24749	1.45596
1.96667	0.820499	0.734815	0.901987	1.35019	1.24749	1.45596
1.96721	0.82419	0.73834	0.905077	1.34979	1.24867	1.45316
1.96774	0.822746	0.737112	0.9036	1.3492	1.24826	1.45099
1.9697	0.822617	0.738812	0.902249	1.35657	1.25757	1.46226
1.97015	0.821344	0.73764	0.900922	1.35624	1.25787	1.46196
1.97059	0.821344	0.73764	0.900922	1.35624	1.25787	1.46196
1.97101	0.825055	0.740207	0.905473	1.35651	1.25814	1.46235
1.97222	0.826071	0.743349	0.906673	1.35778	1.25818	1.4661
1.97727	0.82974	0.746258	0.910987	1.35821	1.26288	1.46402
1.98077	0.828522	0.744224	0.909815	1.36044	1.26432	1.4668
1.98485	0.849442	0.765922	0.930928	1.37405	1.27521	1.47778
1.98667	0.846675	0.762579	0.928271	1.373	1.27497	1.47592
1.98684	0.846675	0.762579	0.928271	1.373	1.27497	1.47592
2	0.886759	0.801404	0.972371	1.41826	1.31553	1.52246
2.01057	0.909848	0.828743	0.994672	1.43636	1.3349	1.54491
2.01266	0.912733	0.831559	0.995902	1.43757	1.33475	1.54574
2.01316	0.912733	0.831559	0.995902	1.43757	1.33475	1.54574
2.01409	0.91263	0.830873	0.996616	1.43537	1.33327	1.5434
2.01471	0.913899	0.831936	0.997917	1.43612	1.33539	1.54425
2.01515	0.913899	0.831936	0.997917	1.43612	1.33539	1.54425
2.01563	0.91499	0.833197	0.99879	1.43385	1.33292	1.54115
2.01639	0.914961	0.833028	0.998619	1.43511	1.33642	1.5416
2.0166	0.914961	0.833028	0.998619	1.43511	1.33642	1.5416
2.01667	0.914961	0.833028	0.998619	1.43511	1.33642	1.5416
2.02128	0.923193	0.840229	1.00921	1.44698	1.34974	1.55635
2.02222	0.925493	0.840117	1.01138	1.44974	1.35216	1.55846
2.02326	0.925012	0.841862	1.00884	1.44931	1.35295	1.55817
2.02469	0.923726	0.839996	1.0076	1.44761	1.34964	1.55735
2.025	0.923726	0.839996	1.0076	1.44761	1.34964	1.55735
2.02564	0.922339	0.838541	1.00606	1.44729	1.3494	1.55611
2.02632	0.922339	0.838541	1.00606	1.44729	1.3494	1.55611
2.02703	0.921663	0.837457	1.00548	1.44874	1.3525	1.5587
2.0274	0.921696	0.837718	1.00595	1.4515	1.35552	1.55832
2.02817	0.921696	0.837718	1.00595	1.4515	1.35552	1.55832
2.02857	0.922817	0.840012	1.00702	1.45208	1.35666	1.55919
2.03174	0.921681	0.837923	1.0049	1.46778	1.36978	1.57492
2.03226	0.921681	0.837923	1.0049	1.46778	1.36978	1.57492
2.03448	0.923154	0.838676	1.00611	1.47456	1.37911	1.58164
2.03509	0.923154	0.838676	1.00611	1.47456	1.37911	1.58164
2.03571	0.923154	0.838676	1.00611	1.47456	1.37911	1.58164
2.03846	0.929498	0.844863	1.01334	1.48076	1.3856	1.58527
2.04	0.93143	0.84507	1.01563	1.48016	1.38524	1.58462
2.0411	0.93143	0.84507	1.01563	1.48016	1.38524	1.58462
2.04225	0.937142	0.85075	1.0221	1.47905	1.38434	1.58341
2.04348	0.941914	0.856871	1.02517	1.47796	1.38282	1.58123
2.04412	0.943792	0.859674	1.02717	1.48198	1.38681	1.58319
2.04598	0.946409	0.862647	1.02972	1.48539	1.39105	1.58731
2.04687	0.946409	0.862647	1.02972	1.48539	1.39105	1.58731
2.04762	0.952973	0.869211	1.03826	1.48689	1.39108	1.58883
2.04839	0.95381	0.869581	1.03863	1.48581	1.39036	1.58665
2.05063	0.960741	0.875785	1.04472	1.49198	1.39829	1.59352
2.05128	0.963051	0.879559	1.04595	1.49547	1.399	1.5951
2.05172	0.962959	0.87846	1.04678	1.49652	1.39981	1.59777
2.05263	0.962959	0.87846	1.04678	1.49652	1.39981	1.59777
2.05357	0.968763	0.882988	1.05341	1.49721	1.40074	1.59696
2.05405	0.968822	0.882839	1.05382	1.50144	1.40622	1.60011
2.05454	0.968822	0.882839	1.05382	1.50144	1.40622	1.60011
2.05556	0.969561	0.883563	1.05537	1.50314	1.4082	1.60041
2.05714	0.975732	0.891549	1.06332	1.50848	1.41144	1.60836
2.0597	0.974712	0.890611	1.06198	1.5209	1.42358	1.62248
2.0625	0.977854	0.893135	1.06547	1.523	1.42545	1.62622
2.06349	0.97641	0.89179	1.06383	1.52251	1.42434	1.62577
2.06452	0.975434	0.890816	1.06249	1.52342	1.42604	1.6265
2.06557	0.977096	0.892285	1.06384	1.5199	1.42291	1.62263
2.06667	0.979669	0.894569	1.06459	1.52157	1.4231	1.62619
2.06757	0.979546	0.895543	1.06405	1.52075	1.42278	1.6245
2.06897	0.977352	0.893065	1.06126	1.51954	1.4212	1.6232
2.06945	0.975474	0.890664	1.05928	1.52089	1.42438	1.62309
2.07017	0.975474	0.890664	1.05928	1.52089	1.42438	1.62309
2.07143	0.975474	0.890664	1.05928	1.52089	1.42438	1.62309
2.07317	0.983263	0.900151	1.06715	1.53307	1.43284	1.6358
2.07463	0.982251	0.899888	1.06695	1.53751	1.43789	1.64077
2.075	0.982251	0.899888	1.06695	1.53751	1.43789	1.64077
2.07576	0.982251	0.899888	1.06695	1.53751	1.43789	1.64077
2.07693	0.98354	0.900778	1.06702	1.53565	1.43683	1.63873
2.07813	0.986105	0.902687	1.07021	1.53393	1.43431	1.63693
2.07865	0.986105	0.902687	1.07021	1.53393	1.43431	1.63693
2.07937	0.984456	0.901446	1.06818	1.53782	1.43951	1.64245
2.08	0.984309	0.900834	1.06904	1.54086	1.44084	1.64402
2.08197	0.979869	0.896387	1.06481	1.55042	1.45354	1.65407
2.08219	0.979869	0.896387	1.06481	1.55042	1.45354	1.65407
2.08333	0.982269	0.89967	1.06946	1.55533	1.45819	1.66143
2.08571	0.982781	0.900902	1.07064	1.55425	1.45753	1.65965
2.08621	0.981341	0.899797	1.069	1.55755	1.46206	1.66063
2.08696	0.980734	0.897597	1.06784	1.55838	1.46419	1.66236
2.08824	0.979557	0.897773	1.06724	1.56177	1.46853	1.66359
2.08861	0.979557	0.897773	1.06724	1.56177	1.46853	1.66359
2.08955	0.978779	0.896796	1.06586	1.56059	1.46833	1.66242
2.09091	0.979499	0.89666	1.06864	1.55849	1.46591	1.65945
2.09524	0.978915	0.895798	1.06637	1.5774	1.48591	1.67508
2.09615	0.980481	0.896873	1.06809	1.57953	1.48738	1.6766
2.09677	0.985246	0.901157	1.07235	1.58456	1.49412	1.68219
2.09859	0.985058	0.902307	1.07269	1.58368	1.49261	1.68262
2.1	0.984274	0.902062	1.06985	1.58611	1.49411	1.68538
2.10204	0.993037	0.912654	1.07824	1.59304	1.49981	1.69252
2.10294	0.993037	0.912654	1.07824	1.59304	1.49981	1.69252
2.10526	0.993475	0.912015	1.07836	1.59741	1.50486	1.69759
2.10606	0.993475	0.912015	1.07836	1.59741	1.50486	1.69759
2.10769	0.996625	0.914982	1.08347	1.60185	1.51089	1.70112
2.10869	0.994511	0.913389	1.08156	1.60792	1.51521	1.70823
2.10938	0.994482	0.913242	1.08176	1.60552	1.51338	1.70568
2.11111	0.991958	0.910187	1.0801	1.60903	1.51804	1.70905
2.11429	0.99403	0.914535	1.08135	1.61031	1.51786	1.70974
2.11476	0.99403	0.914535	1.08135	1.61031	1.51786	1.70974
2.11539	0.995104	0.913642	1.08153	1.6156	1.52476	1.71427
2.11594	0.995104	0.913642	1.08153	1.6156	1.52476	1.71427
2.11667	0.995592	0.918301	1.08254	1.61609	1.5251	1.71408
2.11864	0.996433	0.91792	1.08279	1.61966	1.52651	1.71773
2.1194	1.00106	0.922805	1.08789	1.61692	1.52516	1.71368
2.12121	1.00175	0.922343	1.08708	1.62168	1.53115	1.72026
2.12281	1.0072	0.928629	1.09043	1.6237	1.53295	1.72131
2.12308	1.00793	0.928772	1.09085	1.62128	1.5295	1.71887
2.12329	1.00793	0.928772	1.09085	1.62128	1.5295	1.71887
2.125	1.0094	0.930091	1.09262	1.62206	1.53112	1.71928
2.12676	1.01517	0.935087	1.09826	1.6247	1.53154	1.72192
2.12699	1.01391	0.933816	1.0969	1.62462	1.53086	1.72158
2.12755	1.01663	0.936011	1.09824	1.62443	1.53156	1.71973
2.12766	1.01663	0.936011	1.09824	1.62443	1.53156	1.71973
2.12857	1.01817	0.937938	1.09932	1.62488	1.53191	1.72239
2.12987	1.0185	0.940415	1.10152	1.62837	1.53406	1.72461
2.13043	1.0185	0.940415	1.10152	1.62837	1.53406	1.72461
2.13235	1.01926	0.940417	1.10175	1.63034	1.53888	1.72545
2.13333	1.02215	0.941854	1.10503	1.62951	1.53952	1.72469
2.13636	1.02799	0.947481	1.11407	1.63092	1.53884	1.72733
2.13699	1.02589	0.94594	1.1119	1.63261	1.54026	1.72955
2.13725	1.02589	0.94594	1.1119	1.63261	1.54026	1.72955
2.14063	1.0265	0.947086	1.11143	1.63776	1.54846	1.73757
2.14085	1.0265	0.947086	1.11143	1.63776	1.54846	1.73757
2.14286	1.02694	0.947763	1.1103	1.63779	1.54875	1.73674
2.14493	1.03137	0.953918	1.1138	1.64319	1.5546	1.73809
2.14516	1.02996	0.952634	1.11211	1.64201	1.55352	1.73601
2.14545	1.02996	0.952634	1.11211	1.64201	1.55352	1.73601
2.14706	1.03181	0.954189	1.11417	1.64188	1.55396	1.73785
2.14815	1.03189	0.955364	1.11516	1.64424	1.55677	1.74035
2.14893	1.02911	0.952692	1.11216	1.64401	1.55514	1.74087
2.14925	1.02999	0.952491	1.11148	1.64757	1.55932	1.74356
2.15	1.02999	0.952491	1.11148	1.64757	1.55932	1.74356
2.15254	1.03174	0.954617	1.11252	1.64387	1.55509	1.74083
2.15384	1.03358	0.955953	1.11355	1.65113	1.5624	1.74804
2.15517	1.03304	0.954955	1.11273	1.65439	1.56512	1.74978
2.15686	1.02913	0.951862	1.1084	1.65274	1.56328	1.74743
2.15714	1.03217	0.954678	1.11436	1.65139	1.56141	1.74624
2.15789	1.03217	0.954678	1.11436	1.65139	1.56141	1.74624
2.15873	1.03217	0.954678	1.11436	1.65139	1.56141	1.74624
2.15942	1.03079	0.953356	1.11288	1.65217	1.56166	1.74627
2.16129	1.03365	0.956855	1.11503	1.65408	1.56008	1.74637
2.16176	1.03365	0.956855	1.11503	1.65408	1.56008	1.74637
2.16364	1.03365	0.956855	1.11503	1.65408	1.56008	1.74637
2.16439	1.03365	0.956855	1.11503	1.65408	1.56008	1.74637
2.16456	1.03365	0.956855	1.11503	1.65408	1.56008	1.74637
2.16667	1.04677	0.969738	1.1283	1.67672	1.58518	1.7676
2.16923	1.04677	0.969738	1.1283	1.67672	1.58518	1.7676
2.17187	1.04677	0.969738	1.1283	1.67672	1.58518	1.7676
2.17242	1.04865	0.971044	1.13201	1.67111	1.57895	1.76117
2.17308	1.04772	0.97005	1.13055	1.67256	1.58003	1.76282
2.17333	1.04772	0.97005	1.13055	1.67256	1.58003	1.76282
2.17391	1.05068	0.973524	1.13361	1.67254	1.58072	1.76031
2.1746	1.05031	0.973134	1.13325	1.67348	1.58363	1.76276
2.175	1.05031	0.973134	1.13325	1.67348	1.58363	1.76276
2.17568	1.05171	0.974394	1.13472	1.67423	1.5843	1.76349
2.17647	1.05171	0.974394	1.13472	1.67423	1.5843	1.76349
2.17722	1.05171	0.974394	1.13472	1.67423	1.5843	1.76349
2.17742	1.05171	0.974394	1.13472	1.67423	1.5843	1.76349
2.17857	1.05047	0.973451	1.13374	1.67312	1.58319	1.76245
2.1791	1.05027	0.972195	1.13353	1.67216	1.58258	1.76262
2.17948	1.04894	0.970956	1.13298	1.6757	1.58502	1.76422
2.18033	1.04947	0.973594	1.13238	1.67706	1.58702	1.76465
2.18182	1.05454	0.975241	1.13841	1.67863	1.58894	1.76664
2.18333	1.05355	0.975131	1.13692	1.67679	1.5865	1.76314
2.18462	1.0516	0.972359	1.1357	1.6786	1.59006	1.76569
2.18605	1.05022	0.972499	1.13464	1.68245	1.59498	1.7706
2.18644	1.05075	0.972106	1.13662	1.68501	1.5947	1.77453
2.1875	1.05075	0.972106	1.13662	1.68501	1.5947	1.77453
2.18965	1.05169	0.974267	1.13679	1.68155	1.59239	1.76991
2.19047	1.05169	0.974267	1.13679	1.68155	1.59239	1.76991
2.19118	1.04912	0.971908	1.13403	1.67955	1.5896	1.7672
2.19149	1.04912	0.971908	1.13403	1.67955	1.5896	1.7672
2.19298	1.05133	0.97322	1.13753	1.68242	1.59204	1.77125
2.19355	1.05133	0.97322	1.13753	1.68242	1.59204	1.77125
2.19403	1.05011	0.971293	1.13412	1.68369	1.59598	1.77284
2.19643	1.04953	0.970855	1.13488	1.68697	1.5991	1.77502
2.19672	1.04827	0.969597	1.13347	1.68605	1.59814	1.77339
2.19697	1.04827	0.969597	1.13347	1.68605	1.59814	1.77339
2.19718	1.04827	0.969597	1.13347	1.68605	1.59814	1.77339
2.2	1.04772	0.968983	1.13113	1.68728	1.59915	1.77343
2.20253	1.04983	0.972785	1.13337	1.69809	1.60955	1.78635
2.2029	1.04983	0.972785	1.13337	1.69809	1.60955	1.78635
2.20312	1.04983	0.972785	1.13337	1.69809	1.60955	1.78635
2.2037	1.04983	0.972785	1.13337	1.69809	1.60955	1.78635
2.20548	1.05173	0.975723	1.13674	1.69714	1.60905	1.78576
2.20588	1.05301	0.976463	1.13614	1.69583	1.60901	1.78454
2.2069	1.05152	0.975337	1.13429	1.69744	1.60911	1.78484
2.20833	1.05332	0.974138	1.1355	1.69809	1.61136	1.784
2.2093	1.05704	0.978692	1.13958	1.69812	1.61098	1.78566
2.20968	1.05704	0.978692	1.13958	1.69812	1.61098	1.78566
2.21053	1.05704	0.978692	1.13958	1.69812	1.61098	1.78566
2.21212	1.0599	0.980952	1.14365	1.69474	1.60713	1.78189
2.21311	1.0599	0.980952	1.14365	1.69474	1.60713	1.78189
2.21429	1.0599	0.980952	1.14365	1.69474	1.60713	1.78189
2.21538	1.06043	0.981492	1.14392	1.69428	1.60539	1.77923
2.21621	1.06043	0.981492	1.14392	1.69428	1.60539	1.77923
2.21667	1.06043	0.981492	1.14392	1.69428	1.60539	1.77923
2.21739	1.05909	0.979052	1.14237	1.69575	1.60707	1.78146
2.21818	1.05909	0.979052	1.14237	1.69575	1.60707	1.78146
2.21918	1.05909	0.979052	1.14237	1.69575	1.60707	1.78146
2.22034	1.05795	0.977797	1.14119	1.70164	1.61314	1.78647
2.22078	1.05795	0.977797	1.14119	1.70164	1.61314	1.78647
2.22222	1.05537	0.975412	1.13847	1.70464	1.61921	1.79141
2.22388	1.05453	0.974583	1.13792	1.70635	1.62158	1.79416
2.22449	1.0568	0.978179	1.13963	1.70934	1.62274	1.79591
2.22535	1.0568	0.978179	1.13963	1.70934	1.62274	1.79591
2.22581	1.0613	0.981493	1.1451	1.70842	1.62047	1.79441
2.22641	1.0613	0.981493	1.1451	1.70842	1.62047	1.79441
2.22727	1.06758	0.987927	1.14916	1.70856	1.61977	1.79623
2.22807	1.06698	0.987183	1.1473	1.71088	1.62101	1.80002
2.22857	1.06698	0.987183	1.1473	1.71088	1.62101	1.80002
2.22951	1.06886	0.990803	1.1476	1.70968	1.62018	1.79705
2.22973	1.06886	0.990803	1.1476	1.70968	1.62018	1.79705
2.23077	1.06886	0.990803	1.1476	1.70968	1.62018	1.79705
2.23333	1.06877	0.990549	1.1475	1.71235	1.62323	1.79853
2.23377	1.06877	0.990549	1.1475	1.71235	1.62323	1.79853
2.23438	1.06877	0.990549	1.1475	1.71235	1.62323	1.79853
2.2353	1.06796	0.988897	1.14676	1.71308	1.62397	1.79997
2.23729	1.06644	0.98692	1.14398	1.71114	1.62277	1.79666
2.23809	1.06644	0.98692	1.14398	1.71114	1.62277	1.79666
2.2388	1.06508	0.985697	1.14256	1.71042	1.62097	1.79565
2.23913	1.06508	0.985697	1.14256	1.71042	1.62097	1.79565
2.23944	1.0653	0.986934	1.14361	1.71043	1.62192	1.79439
2.24	1.06379	0.985184	1.14218	1.71166	1.62387	1.79536
2.24074	1.06368	0.985192	1.14226	1.71241	1.62468	1.79696
2.24138	1.06244	0.984164	1.14202	1.71395	1.626	1.79851
2.24194	1.06244	0.984164	1.14202	1.71395	1.626	1.79851
2.24242	1.06244	0.984164	1.14202	1.71395	1.626	1.79851
2.24324	1.06124	0.983095	1.14072	1.71291	1.62551	1.79634
2.24528	1.05894	0.980733	1.13791	1.71889	1.63226	1.80322
2.24562	1.05894	0.980733	1.13791	1.71889	1.63226	1.80322
2.2459	1.05773	0.979839	1.13648	1.71852	1.63186	1.80241
2.24638	1.05773	0.979839	1.13648	1.71852	1.63186	1.80241
2.25	1.05821	0.981334	1.13717	1.71759	1.63063	1.80016
2.25352	1.0561	0.978905	1.1346	1.73293	1.64661	1.81494
2.25397	1.0561	0.978905	1.1346	1.73293	1.64661	1.81494
2.25424	1.05471	0.977673	1.13283	1.73236	1.64613	1.81417
2.25455	1.05345	0.976485	1.13144	1.73117	1.64519	1.8121
2.25676	1.05738	0.980771	1.13594	1.73255	1.64937	1.81485
2.25714	1.05738	0.980771	1.13594	1.73255	1.64937	1.81485
2.25807	1.05609	0.979573	1.13451	1.73155	1.64827	1.81375
2.25862	1.0561	0.980326	1.13441	1.73036	1.64654	1.81214
2.25926	1.0561	0.980326	1.13441	1.73036	1.64654	1.81214
2.26028	1.05493	0.979143	1.13324	1.7295	1.64506	1.81107
2.26087	1.05357	0.97801	1.13193	1.73133	1.6458	1.81277
2.26154	1.05357	0.97801	1.13193	1.73133	1.6458	1.81277
2.2623	1.05236	0.97687	1.13064	1.72986	1.64572	1.81173
2.26316	1.05208	0.976448	1.13065	1.73009	1.64685	1.81225
2.26389	1.05084	0.975238	1.12909	1.73221	1.64805	1.81468
2.26415	1.05084	0.975238	1.12909	1.73221	1.64805	1.81468
2.26471	1.05131	0.974934	1.1289	1.73389	1.64917	1.81541
2.26531	1.05131	0.974934	1.1289	1.73389	1.64917	1.81541
2.26563	1.05131	0.974934	1.1289	1.73389	1.64917	1.81541
2.26667	1.05061	0.973932	1.12821	1.73304	1.6483	1.81494
2.2676	1.053	0.977417	1.13072	1.73759	1.65191	1.81836
2.26786	1.053	0.977417	1.13072	1.73759	1.65191	1.81836
2.26866	1.053	0.977417	1.13072	1.73759	1.65191	1.81836
2.26984	1.0543	0.978845	1.13234	1.73801	1.65121	1.81858
2.27083	1.05324	0.977836	1.13152	1.73722	1.65065	1.81801
2.27118	1.05244	0.977444	1.13051	1.73645	1.64945	1.81643
2.27143	1.05244	0.977444	1.13051	1.73645	1.64945	1.81643
2.27273	1.0512	0.976197	1.12922	1.73551	1.64986	1.81527
2.2742	1.0498	0.975078	1.1289	1.73433	1.64724	1.8134
2.27451	1.0498	0.975078	1.1289	1.73433	1.64724	1.8134
2.27536	1.0486	0.973984	1.12763	1.73246	1.64545	1.81118
2.27586	1.05155	0.977235	1.12952	1.73002	1.64391	1.80887
2.27692	1.05022	0.975905	1.12817	1.72921	1.64381	1.80753
2.27778	1.05309	0.979135	1.13158	1.72723	1.64152	1.80617
2.27869	1.05309	0.979135	1.13158	1.72723	1.64152	1.80617
2.27941	1.05309	0.979135	1.13158	1.72723	1.64152	1.80617
2.28	1.0567	0.982108	1.13641	1.72471	1.63918	1.80347
2.2807	1.05649	0.982427	1.13601	1.72267	1.63828	1.80127
2.28125	1.05649	0.982427	1.13601	1.72267	1.63828	1.80127
2.28333	1.05739	0.982938	1.13606	1.7216	1.63612	1.80023
2.28358	1.05607	0.981702	1.1347	1.72103	1.63578	1.79948
2.28571	1.05715	0.982324	1.13553	1.71972	1.63442	1.79931
2.28788	1.05746	0.981468	1.13547	1.71925	1.63287	1.79774
2.28814	1.05746	0.981468	1.13547	1.71925	1.63287	1.79774
2.28846	1.05619	0.980227	1.13378	1.71958	1.63319	1.79822
2.28889	1.05619	0.980227	1.13378	1.71958	1.63319	1.79822
2.29032	1.05836	0.983073	1.13629	1.72153	1.63618	1.80163
2.29091	1.05852	0.982223	1.13603	1.72159	1.63836	1.80113
2.29166	1.05852	0.982223	1.13603	1.72159	1.63836	1.80113
2.29231	1.05712	0.980295	1.13463	1.72209	1.6389	1.80138
2.2931	1.05678	0.981278	1.13405	1.72138	1.63955	1.7983
2.29412	1.05573	0.980186	1.13281	1.72066	1.63893	1.79962
2.29545	1.05568	0.979827	1.13368	1.71842	1.63669	1.79738
2.2963	1.058	0.9827	1.13685	1.71956	1.63637	1.80038
2.29688	1.06056	0.984678	1.13983	1.71668	1.63313	1.79907
2.29787	1.06056	0.984678	1.13983	1.71668	1.63313	1.79907
2.29824	1.06056	0.984678	1.13983	1.71668	1.63313	1.79907
2.29851	1.06056	0.984678	1.13983	1.71668	1.63313	1.79907
2.3	1.06056	0.984678	1.13983	1.71668	1.63313	1.79907
2.30137	1.06142	0.987511	1.1406	1.72855	1.64728	1.81006
2.30159	1.06142	0.987511	1.1406	1.72855	1.64728	1.81006
2.30189	1.06142	0.987511	1.1406	1.72855	1.64728	1.81006
2.30303	1.06142	0.987511	1.1406	1.72855	1.64728	1.81006
2.30357	1.06343	0.988883	1.14209	1.72666	1.64524	1.80918
2.30435	1.06241	0.989152	1.14065	1.72676	1.64522	1.80837
2.30612	1.06098	0.988167	1.13911	1.72532	1.64342	1.80563
2.30769	1.05974	0.987082	1.13769	1.72437	1.64155	1.80372
2.30882	1.05922	0.985436	1.13832	1.72825	1.64877	1.80841
2.30909	1.05922	0.985436	1.13832	1.72825	1.64877	1.80841
2.30986	1.05815	0.984296	1.13715	1.72858	1.64851	1.80988
2.31034	1.05815	0.984296	1.13715	1.72858	1.64851	1.80988
2.31148	1.05675	0.982618	1.13546	1.7298	1.65002	1.81035
2.3125	1.05791	0.983266	1.13603	1.73157	1.65255	1.81069
2.31343	1.05791	0.983266	1.13603	1.73157	1.65255	1.81069
2.31428	1.05686	0.982286	1.13515	1.73051	1.64979	1.80939
2.31481	1.05686	0.982286	1.13515	1.73051	1.64979	1.80939
2.31507	1.0557	0.981425	1.13438	1.73097	1.65239	1.81095
2.31579	1.0557	0.981425	1.13438	1.73097	1.65239	1.81095
2.31666	1.05623	0.981725	1.13378	1.73474	1.65524	1.81492
2.31746	1.05623	0.981725	1.13378	1.73474	1.65524	1.81492
2.31818	1.05623	0.981725	1.13378	1.73474	1.65524	1.81492
2.31915	1.0546	0.980242	1.13183	1.73784	1.65683	1.81801
2.32	1.05408	0.979887	1.13017	1.73572	1.6547	1.81525
2.32076	1.05476	0.980668	1.13234	1.73333	1.65311	1.8122
2.32143	1.05476	0.980668	1.13234	1.73333	1.65311	1.8122
2.32203	1.05476	0.980668	1.13234	1.73333	1.65311	1.8122
2.32258	1.05372	0.979639	1.13123	1.73629	1.65584	1.81715
2.32307	1.05372	0.979639	1.13123	1.73629	1.65584	1.81715
2.32353	1.05357	0.978752	1.13107	1.73691	1.65683	1.81717
2.32394	1.05486	0.97994	1.13236	1.73744	1.65677	1.81839
2.32558	1.05358	0.978831	1.13095	1.7367	1.65593	1.81709
2.32608	1.05358	0.978831	1.13095	1.7367	1.65593	1.81709
2.32653	1.05557	0.981905	1.13275	1.73626	1.65677	1.81619
2.32692	1.05557	0.981905	1.13275	1.73626	1.65677	1.81619
2.32727	1.05442	0.980884	1.13153	1.7351	1.65506	1.81398
2.32758	1.05317	0.979732	1.13028	1.73439	1.65562	1.81288
2.32787	1.05317	0.979732	1.13028	1.73439	1.65562	1.81288
2.32813	1.05317	0.979732	1.13028	1.73439	1.65562	1.81288
2.32857	1.05317	0.979732	1.13028	1.73439	1.65562	1.81288
2.33334	1.05887	0.984862	1.13604	1.74344	1.66255	1.82456
2.33846	1.06157	0.988914	1.13947	1.74392	1.66501	1.82416
2.33871	1.06157	0.988914	1.13947	1.74392	1.66501	1.82416
2.33898	1.06157	0.988914	1.13947	1.74392	1.66501	1.82416
2.33929	1.06157	0.988914	1.13947	1.74392	1.66501	1.82416
2.33962	1.06037	0.987941	1.13804	1.74426	1.66621	1.82368
2.34	1.05911	0.986686	1.13667	1.7447	1.66659	1.82341
2.34147	1.05917	0.986738	1.13672	1.74501	1.66697	1.82186
2.34286	1.05917	0.986738	1.13672	1.74501	1.66697	1.82186
2.34328	1.05917	0.986738	1.13672	1.74501	1.66697	1.82186
2.34375	1.05917	0.986738	1.13672	1.74501	1.66697	1.82186
2.34426	1.05917	0.986738	1.13672	1.74501	1.66697	1.82186
2.34483	1.0618	0.98945	1.13952	1.7477	1.6681	1.82756
2.34545	1.0618	0.98945	1.13952	1.7477	1.6681	1.82756
2.34615	1.0618	0.98945	1.13952	1.7477	1.6681	1.82756
2.34694	1.06176	0.989359	1.13908	1.74892	1.6685	1.82766
2.34722	1.06176	0.989359	1.13908	1.74892	1.6685	1.82766
2.34849	1.06526	0.992995	1.14202	1.75072	1.67123	1.82944
2.3492	1.06402	0.9918	1.14065	1.75	1.67244	1.82859
2.35	1.0652	0.992888	1.14185	1.7504	1.67142	1.82884
2.35088	1.06396	0.991602	1.14052	1.75053	1.67123	1.82849
2.35185	1.06363	0.991853	1.1407	1.74942	1.6714	1.82736
2.35294	1.0625	0.990781	1.13947	1.74996	1.67214	1.82822
2.35384	1.06194	0.991121	1.13756	1.74726	1.66874	1.82514
2.35484	1.06227	0.99154	1.13737	1.74828	1.66893	1.82795
2.35556	1.06337	0.992736	1.13855	1.74853	1.66866	1.82705
2.35593	1.06337	0.992736	1.13855	1.74853	1.66866	1.82705
2.35616	1.06337	0.992736	1.13855	1.74853	1.66866	1.82705
2.35715	1.0622	0.991729	1.13732	1.75067	1.67098	1.82905
2.35754	1.0622	0.991729	1.13732	1.75067	1.67098	1.82905
2.35821	1.0622	0.991729	1.13732	1.75067	1.67098	1.82905
2.35849	1.0622	0.991729	1.13732	1.75067	1.67098	1.82905
2.35938	1.06329	0.99272	1.13847	1.75175	1.6717	1.83108
2.36	1.06214	0.991663	1.1372	1.75112	1.67124	1.83129
2.36066	1.06068	0.99073	1.13659	1.75331	1.67476	1.83395
2.3617	1.06068	0.99073	1.13659	1.75331	1.67476	1.83395
2.36207	1.06068	0.99073	1.13659	1.75331	1.67476	1.83395
2.36232	1.06068	0.99073	1.13659	1.75331	1.67476	1.83395
2.36364	1.06121	0.991073	1.1371	1.75219	1.6748	1.83285
2.36508	1.05985	0.989753	1.13479	1.75078	1.67412	1.82979
2.36539	1.05985	0.989753	1.13479	1.75078	1.67412	1.82979
2.36667	1.05985	0.989753	1.13479	1.75078	1.67412	1.82979
2.36735	1.05985	0.989753	1.13479	1.75078	1.67412	1.82979
2.36765	1.05985	0.989753	1.13479	1.75078	1.67412	1.82979
2.36842	1.06061	0.990283	1.13754	1.7495	1.67252	1.82928
2.36923	1.06061	0.990283	1.13754	1.7495	1.67252	1.82928
2.36957	1.06223	0.991754	1.13844	1.74704	1.66937	1.82678
2.37037	1.06223	0.991754	1.13844	1.74704	1.66937	1.82678
2.37097	1.06129	0.990965	1.13739	1.74851	1.67068	1.8289
2.37168	1.06255	0.992156	1.13898	1.74903	1.6704	1.82919
2.37255	1.06402	0.994327	1.13923	1.74897	1.67121	1.82826
2.37288	1.06466	0.995695	1.14143	1.74666	1.66857	1.82619
2.37313	1.06466	0.995695	1.14143	1.74666	1.66857	1.82619
2.37334	1.06466	0.995695	1.14143	1.74666	1.66857	1.82619
2.375	1.06466	0.995695	1.14143	1.74666	1.66857	1.82619
2.37705	1.06597	0.996653	1.14178	1.74851	1.67078	1.82983
2.37736	1.06597	0.996653	1.14178	1.74851	1.67078	1.82983
2.37778	1.06611	0.996553	1.14154	1.74856	1.66933	1.82969
2.37879	1.06727	0.997676	1.14272	1.74896	1.6694	1.83029
2.37931	1.06727	0.997676	1.14272	1.74896	1.6694	1.83029
2.37975	1.06727	0.997676	1.14272	1.74896	1.6694	1.83029
2.38	1.06835	0.998575	1.14386	1.75018	1.67026	1.83152
2.38095	1.06731	0.997566	1.1427	1.75052	1.67122	1.83201
2.38182	1.0659	0.996439	1.14148	1.75109	1.67253	1.83259
2.38251	1.06483	0.995415	1.1403	1.75141	1.6709	1.83275
2.38298	1.06483	0.995415	1.1403	1.75141	1.6709	1.83275
2.38334	1.06483	0.995415	1.1403	1.75141	1.6709	1.83275
2.38461	1.06599	0.996843	1.1411	1.75029	1.67125	1.83083
2.38571	1.06407	0.994108	1.13772	1.75052	1.66977	1.82983
2.38596	1.06407	0.994108	1.13772	1.75052	1.66977	1.82983
2.38636	1.0647	0.996083	1.13823	1.74823	1.66919	1.82817
2.3871	1.06408	0.993331	1.13767	1.7499	1.6697	1.82965
2.38776	1.06408	0.993331	1.13767	1.7499	1.6697	1.82965
2.38806	1.06408	0.993331	1.13767	1.7499	1.6697	1.82965
2.38889	1.06408	0.993331	1.13767	1.7499	1.6697	1.82965
2.38983	1.06488	0.994923	1.13904	1.75354	1.67626	1.83189
2.39062	1.06488	0.994923	1.13904	1.75354	1.67626	1.83189
2.3913	1.06613	0.995564	1.13997	1.75314	1.67609	1.83119
2.39216	1.06757	0.996768	1.14157	1.75381	1.67702	1.8319
2.39286	1.06763	0.996793	1.14132	1.75595	1.67889	1.83415
2.39344	1.06763	0.996793	1.14132	1.75595	1.67889	1.83415
2.39394	1.06757	0.997254	1.14103	1.75524	1.67859	1.83382
2.39535	1.06668	0.99619	1.14	1.75639	1.67874	1.83327
2.39584	1.06643	0.996049	1.13987	1.76	1.68331	1.83618
2.39623	1.06643	0.996049	1.13987	1.76	1.68331	1.83618
2.39655	1.06545	0.995179	1.13866	1.76157	1.68626	1.83942
2.39682	1.06545	0.995179	1.13866	1.76157	1.68626	1.83942
2.39706	1.06545	0.995179	1.13866	1.76157	1.68626	1.83942
2.4	1.0664	0.995351	1.1403	1.76414	1.68886	1.84039
2.40323	1.06654	0.995046	1.14025	1.76651	1.6917	1.84566
2.40351	1.06517	0.993558	1.13877	1.76714	1.69277	1.84556
2.40385	1.06855	0.997405	1.14219	1.76529	1.69064	1.84364
2.40426	1.06855	0.997405	1.14219	1.76529	1.69064	1.84364
2.40625	1.06899	0.996607	1.14254	1.763	1.68862	1.84094
2.40678	1.06899	0.996607	1.14254	1.763	1.68862	1.84094
2.40741	1.07124	1.00021	1.14507	1.7616	1.68852	1.83972
2.40816	1.07124	1.00021	1.14507	1.7616	1.68852	1.83972
2.40909	1.07133	0.999872	1.14565	1.76404	1.69157	1.8424
2.40984	1.07133	0.999872	1.14565	1.76404	1.69157	1.8424
2.41071	1.07133	0.999872	1.14565	1.76404	1.69157	1.8424
2.41096	1.07023	0.998711	1.1445	1.76354	1.69175	1.8409
2.41177	1.07016	0.999089	1.14404	1.76142	1.68938	1.83888
2.4127	1.06894	0.997904	1.14272	1.76088	1.68865	1.83881
2.41379	1.06779	0.99689	1.14153	1.76178	1.68968	1.83862
2.4151	1.07065	0.999128	1.14401	1.75994	1.68768	1.83652
2.41538	1.07058	0.998902	1.14464	1.75784	1.68554	1.83384
2.41667	1.07172	1.00004	1.1454	1.75758	1.68389	1.83442
2.41791	1.07342	1.00188	1.14643	1.75817	1.68459	1.83572
2.41818	1.07342	1.00188	1.14643	1.75817	1.68459	1.83572
2.41936	1.07323	1.00127	1.14514	1.75765	1.6837	1.83403
2.42005	1.07329	1.00171	1.14433	1.75889	1.68566	1.83421
2.42106	1.07329	1.00171	1.14433	1.75889	1.68566	1.83421
2.42188	1.07281	1.00153	1.144	1.75728	1.68269	1.8339
2.42222	1.07281	1.00153	1.144	1.75728	1.68269	1.8339
2.42308	1.07255	1.00119	1.14432	1.75797	1.68349	1.83483
2.42373	1.07255	1.00119	1.14432	1.75797	1.68349	1.83483
2.42424	1.07377	1.00223	1.14561	1.75864	1.68457	1.83656
2.42553	1.0726	1.00113	1.14434	1.75774	1.6838	1.83513
2.42592	1.0726	1.00113	1.14434	1.75774	1.6838	1.83513
2.42623	1.07127	1.00009	1.14315	1.75721	1.68313	1.8345
2.42647	1.07127	1.00009	1.14315	1.75721	1.68313	1.8345
2.42857	1.07121	1.00071	1.14248	1.75835	1.68318	1.8339
2.42899	1.06998	0.999519	1.14136	1.76175	1.68745	1.83711
2.43103	1.07041	1.00111	1.14198	1.75863	1.68459	1.83386
2.43137	1.06945	1.00012	1.14083	1.75732	1.68367	1.83251
2.43333	1.06834	0.998514	1.13979	1.75744	1.68251	1.83145
2.43396	1.07006	1.00004	1.14166	1.75758	1.68325	1.83245
2.43478	1.0707	0.999921	1.14212	1.75899	1.68377	1.83402
2.43548	1.0707	0.999921	1.14212	1.75899	1.68377	1.83402
2.43636	1.06995	0.998288	1.14182	1.76026	1.68594	1.83575
2.4375	1.06651	0.995225	1.13702	1.76495	1.6911	1.84055
2.4386	1.06651	0.995225	1.13702	1.76495	1.6911	1.84055
2.44	1.06432	0.993565	1.1346	1.76389	1.68893	1.84065
2.44068	1.06328	0.992584	1.13343	1.76405	1.68883	1.83975
2.44186	1.06545	0.995093	1.13691	1.76347	1.68934	1.8395
2.44231	1.06545	0.995093	1.13691	1.76347	1.68934	1.8395
2.44262	1.06707	0.996502	1.13826	1.76417	1.68951	1.83961
2.44444	1.06612	0.995163	1.13815	1.7638	1.68985	1.83989
2.44611	1.06536	0.993918	1.13773	1.76408	1.68989	1.84021
2.44615	1.06536	0.993918	1.13773	1.76408	1.68989	1.84021
2.44643	1.06767	0.995914	1.14024	1.76142	1.68652	1.83786
2.44681	1.06767	0.995914	1.14024	1.76142	1.68652	1.83786
2.44776	1.06767	0.995914	1.14024	1.76142	1.68652	1.83786
2.44827	1.06767	0.995914	1.14024	1.76142	1.68652	1.83786
2.44898	1.06828	0.996575	1.14078	1.7592	1.6853	1.83559
2.44928	1.0672	0.995653	1.13959	1.75874	1.68443	1.83424
2.45	1.0678	0.996227	1.14001	1.75651	1.68152	1.83311
2.45098	1.0672	0.995579	1.14117	1.75874	1.68444	1.83454
2.45161	1.06706	0.994652	1.14001	1.75768	1.68293	1.83237
2.45238	1.06766	0.995647	1.1411	1.75547	1.68199	1.8301
2.45283	1.0687	0.996688	1.14223	1.75571	1.68294	1.83103
2.45313	1.0687	0.996688	1.14223	1.75571	1.68294	1.83103
2.45455	1.06902	0.996428	1.1417	1.75574	1.68372	1.83134
2.45588	1.06774	0.996054	1.14029	1.75336	1.6819	1.82845
2.45614	1.06774	0.996054	1.14029	1.75336	1.6819	1.82845
2.45714	1.06919	0.996656	1.14239	1.75375	1.68173	1.82758
2.45762	1.069	0.995951	1.14122	1.75189	1.68014	1.82577
2.45901	1.06785	0.994922	1.13995	1.75106	1.67869	1.82516
2.46	1.06782	0.994787	1.14006	1.7524	1.68145	1.82757
2.46154	1.06782	0.995137	1.1404	1.7524	1.68143	1.82693
2.46296	1.06902	0.996588	1.14088	1.75001	1.6786	1.82473
2.46341	1.06902	0.996588	1.14088	1.75001	1.6786	1.82473
2.46429	1.06851	0.995914	1.14111	1.75201	1.67992	1.82636
2.46512	1.06851	0.995914	1.14111	1.75201	1.67992	1.82636
2.46552	1.06851	0.995914	1.14111	1.75201	1.67992	1.82636
2.46667	1.07088	0.998407	1.1436	1.75357	1.68098	1.82845
2.46774	1.07038	0.998683	1.14315	1.75558	1.68305	1.83091
2.46875	1.07113	0.998977	1.14282	1.75447	1.68175	1.8303
2.46939	1.07113	0.998977	1.14282	1.75447	1.68175	1.8303
2.47011	1.07067	0.999858	1.14361	1.75556	1.68284	1.83007
2.47059	1.07119	1.00072	1.14252	1.75741	1.68347	1.8314
2.4717	1.07069	1.00067	1.1421	1.75943	1.68532	1.83257
2.47273	1.07053	1.00056	1.14196	1.75874	1.685	1.83289
2.47369	1.06918	0.998914	1.14087	1.75725	1.68302	1.83158
2.47457	1.06969	0.999421	1.14229	1.75524	1.6809	1.82874
2.47541	1.06949	0.999905	1.14131	1.75338	1.67918	1.82745
2.47692	1.06767	0.99834	1.14052	1.75162	1.67834	1.82573
2.47727	1.06818	0.997812	1.13964	1.74962	1.67744	1.82301
2.47761	1.06916	0.998802	1.14075	1.75377	1.67915	1.82756
2.47917	1.07159	1.00211	1.14161	1.75547	1.68383	1.82834
2.48	1.0752	1.00564	1.14535	1.75444	1.68123	1.82648
2.48077	1.07614	1.00606	1.14502	1.75141	1.68046	1.82344
2.48148	1.07822	1.00746	1.14731	1.74924	1.67935	1.82139
2.48214	1.07822	1.00746	1.14731	1.74924	1.67935	1.82139
2.48276	1.07822	1.00746	1.14731	1.74924	1.67935	1.82139
2.48333	1.0771	1.00641	1.14616	1.74878	1.68031	1.8207
2.48387	1.0771	1.00641	1.14616	1.74878	1.68031	1.8207
2.48451	1.0771	1.00641	1.14616	1.74878	1.68031	1.8207
2.48485	1.07724	1.00643	1.14657	1.74961	1.67944	1.82138
2.48649	1.07724	1.00643	1.14657	1.74961	1.67944	1.82138
2.48837	1.07842	1.00832	1.1479	1.75205	1.68249	1.82539
2.48889	1.07842	1.00832	1.1479	1.75205	1.68249	1.82539
2.48936	1.07842	1.00832	1.1479	1.75205	1.68249	1.82539
2.4898	1.07842	1.00832	1.1479	1.75205	1.68249	1.82539
2.49019	1.07842	1.00832	1.1479	1.75205	1.68249	1.82539
2.49057	1.07842	1.00832	1.1479	1.75205	1.68249	1.82539
2.49091	1.07842	1.00832	1.1479	1.75205	1.68249	1.82539
2.49123	1.07842	1.00832	1.1479	1.75205	1.68249	1.82539
2.49152	1.07842	1.00832	1.1479	1.75205	1.68249	1.82539
2.4918	1.07842	1.00832	1.1479	1.75205	1.68249	1.82539
2.49231	1.07842	1.00832	1.1479	1.75205	1.68249	1.82539
2.49253	1.07842	1.00832	1.1479	1.75205	1.68249	1.82539
2.5	1.07842	1.00832	1.1479	1.75205	1.68249	1.82539
2.50746	1.09147	1.01929	1.16295	1.7592	1.68909	1.83075
2.50769	1.09147	1.01929	1.16295	1.7592	1.68909	1.83075
2.50794	1.09147	1.01929	1.16295	1.7592	1.68909	1.83075
2.5082	1.09147	1.01929	1.16295	1.7592	1.68909	1.83075
2.50847	1.09147	1.01929	1.16295	1.7592	1.68909	1.83075
2.50877	1.09147	1.01929	1.16295	1.7592	1.68909	1.83075
2.50909	1.09147	1.01929	1.16295	1.7592	1.68909	1.83075
2.50944	1.09147	1.01929	1.16295	1.7592	1.68909	1.83075
2.5098	1.09147	1.01929	1.16295	1.7592	1.68909	1.83075
2.5102	1.09147	1.01929	1.16295	1.7592	1.68909	1.83075
2.51064	1.09256	1.02032	1.16414	1.75973	1.69001	1.83147
2.51163	1.09256	1.02032	1.16414	1.75973	1.69001	1.83147
2.51352	1.09473	1.02237	1.16647	1.76071	1.69066	1.83241
2.51515	1.09423	1.02253	1.16314	1.76215	1.69136	1.83403
2.51562	1.09305	1.02147	1.16181	1.76148	1.69049	1.83321
2.51613	1.09327	1.02246	1.16295	1.76334	1.69243	1.8355
2.51667	1.09493	1.02251	1.16481	1.7661	1.69676	1.83761
2.51724	1.09493	1.02251	1.16481	1.7661	1.69676	1.83761
2.51786	1.09493	1.02251	1.16481	1.7661	1.69676	1.83761
2.51852	1.09493	1.02251	1.16481	1.7661	1.69676	1.83761
2.51923	1.09373	1.0214	1.16352	1.76603	1.69576	1.83852
2.52	1.09267	1.02004	1.16238	1.76625	1.69586	1.83818
2.52083	1.09151	1.01894	1.16102	1.76542	1.69543	1.83732
2.52113	1.09151	1.01894	1.16102	1.76542	1.69543	1.83732
2.52174	1.09371	1.02308	1.16268	1.76517	1.69584	1.83727
2.52239	1.09523	1.02414	1.16511	1.76369	1.69427	1.83736
2.52273	1.09608	1.0247	1.16615	1.76418	1.69549	1.8378
2.52381	1.09611	1.02487	1.16529	1.76498	1.69541	1.83844
2.52459	1.09499	1.02383	1.1641	1.76425	1.69511	1.83769
2.52542	1.09476	1.02406	1.16454	1.76602	1.69631	1.83952
2.52632	1.09582	1.02525	1.16545	1.76668	1.6988	1.83977
2.52703	1.09582	1.02525	1.16545	1.76668	1.6988	1.83977
2.52728	1.09561	1.02513	1.16527	1.76727	1.6994	1.84034
2.5283	1.09615	1.02572	1.16574	1.77048	1.70185	1.84489
2.52941	1.09626	1.02574	1.16594	1.77029	1.70078	1.8458
2.53061	1.09516	1.0247	1.16478	1.76975	1.70141	1.84432
2.53226	1.09583	1.02519	1.16595	1.771	1.70256	1.84678
2.53333	1.09583	1.02519	1.16595	1.771	1.70256	1.84678
2.53448	1.09649	1.02588	1.16697	1.76907	1.69993	1.8441
2.53572	1.09658	1.02711	1.16702	1.77387	1.70511	1.84894
2.53658	1.09658	1.02711	1.16702	1.77387	1.70511	1.84894
2.53703	1.09658	1.02711	1.16702	1.77387	1.70511	1.84894
2.53846	1.09776	1.02823	1.16827	1.77484	1.70542	1.84906
2.53968	1.0982	1.02837	1.16872	1.77402	1.70424	1.84771
2.54	1.0982	1.02837	1.16872	1.77402	1.70424	1.84771
2.54166	1.09823	1.028	1.16952	1.77565	1.70646	1.84906
2.54238	1.09826	1.02803	1.16944	1.77435	1.70527	1.84735
2.54348	1.09776	1.02791	1.16883	1.775	1.7071	1.84984
2.54386	1.09912	1.0287	1.17043	1.77433	1.70712	1.84859
2.54546	1.10067	1.02993	1.17143	1.77342	1.70592	1.84659
2.54688	1.09962	1.03017	1.16855	1.77408	1.70487	1.84796
2.54717	1.09962	1.03017	1.16855	1.77408	1.70487	1.84796
2.54762	1.10087	1.03138	1.16988	1.77472	1.70545	1.84857
2.54839	1.10195	1.03246	1.17102	1.77515	1.70565	1.84873
2.54902	1.10149	1.03172	1.17057	1.7765	1.70646	1.85041
2.55	1.10119	1.03051	1.1705	1.77797	1.70935	1.85037
2.55102	1.10131	1.03053	1.17074	1.77777	1.70858	1.85015
2.55172	1.10141	1.03062	1.17118	1.77864	1.70996	1.85051
2.55319	1.10247	1.03168	1.17239	1.77976	1.71118	1.85124
2.55357	1.10271	1.03181	1.1732	1.78164	1.7133	1.85323
2.55556	1.10822	1.03611	1.17931	1.77988	1.71026	1.85271
2.55737	1.10833	1.03626	1.17942	1.78022	1.71058	1.85379
2.5577	1.10833	1.03626	1.17942	1.78022	1.71058	1.85379
2.55814	1.10833	1.03626	1.17942	1.78022	1.71058	1.85379
2.55933	1.10879	1.03658	1.17988	1.77818	1.70887	1.85106
2.56	1.11	1.03765	1.18111	1.77875	1.70942	1.85212
2.56098	1.10976	1.03702	1.18124	1.77687	1.70778	1.85053
2.5614	1.10976	1.03702	1.18124	1.77687	1.70778	1.85053
2.5625	1.10899	1.0361	1.18027	1.77629	1.70655	1.85048
2.56338	1.11022	1.03731	1.18161	1.77702	1.70803	1.85104
2.56364	1.1113	1.0383	1.18275	1.77752	1.70826	1.85215
2.56452	1.1114	1.03816	1.18303	1.77741	1.70681	1.85205
2.56521	1.1114	1.03816	1.18303	1.77741	1.70681	1.85205
2.56604	1.10977	1.03737	1.17968	1.77905	1.70915	1.85326
2.56667	1.10957	1.03729	1.17949	1.78086	1.71105	1.85424
2.56818	1.10944	1.03696	1.17944	1.78012	1.70928	1.85459
2.56863	1.10813	1.0357	1.17814	1.78113	1.71257	1.85516
2.56896	1.10813	1.0357	1.17814	1.78113	1.71257	1.85516
2.56923	1.10766	1.03562	1.17754	1.78316	1.71354	1.85735
2.57143	1.10838	1.03621	1.17882	1.78386	1.71407	1.85949
2.57408	1.10836	1.0362	1.17883	1.78367	1.71397	1.85924
2.57447	1.10726	1.03516	1.1776	1.78278	1.71292	1.85875
2.57627	1.10972	1.03722	1.18047	1.78369	1.7141	1.86087
2.57692	1.10972	1.03722	1.18047	1.78369	1.7141	1.86087
2.57778	1.10959	1.03747	1.1802	1.78763	1.71848	1.86427
2.57895	1.11201	1.03998	1.18267	1.78845	1.71906	1.86519
2.57971	1.11269	1.04085	1.18303	1.79021	1.7209	1.86734
2.58	1.11269	1.04085	1.18303	1.79021	1.7209	1.86734
2.58182	1.11227	1.04048	1.18238	1.78799	1.71862	1.86543
2.58333	1.11371	1.042	1.18442	1.78965	1.71877	1.86821
2.58381	1.11768	1.04597	1.1891	1.78943	1.71856	1.86612
2.58491	1.11768	1.04597	1.1891	1.78943	1.71856	1.86612
2.58537	1.11629	1.04485	1.18731	1.78897	1.71819	1.86637
2.5862	1.11729	1.04561	1.18852	1.78878	1.71753	1.86568
2.58695	1.11729	1.04547	1.18851	1.78899	1.7176	1.86562
2.58823	1.11695	1.04661	1.18955	1.78978	1.71896	1.86662
2.58929	1.11475	1.04391	1.18762	1.79191	1.72179	1.86906
2.58974	1.116	1.04512	1.18884	1.79255	1.72146	1.86904
2.59016	1.116	1.04512	1.18884	1.79255	1.72146	1.86904
2.59091	1.116	1.04512	1.18884	1.79255	1.72146	1.86904
2.59184	1.1137	1.04252	1.18489	1.79027	1.72062	1.8675
2.59259	1.1137	1.04252	1.18489	1.79027	1.72062	1.8675
2.59322	1.11364	1.04362	1.1842	1.79085	1.72143	1.86759
2.59524	1.11299	1.04255	1.18418	1.79208	1.72193	1.86793
2.59574	1.11299	1.04255	1.18418	1.79208	1.72193	1.86793
2.59616	1.11314	1.04315	1.18381	1.7941	1.72298	1.86998
2.59649	1.11376	1.04442	1.18442	1.79254	1.72151	1.86932
2.59678	1.11329	1.04362	1.18394	1.7946	1.72395	1.87092
2.6	1.113	1.04145	1.18395	1.79827	1.72815	1.87407
2.60318	1.11213	1.04027	1.18312	1.80153	1.73047	1.87807
2.60345	1.11213	1.04027	1.18312	1.80153	1.73047	1.87807
2.60377	1.11213	1.04027	1.18312	1.80153	1.73047	1.87807
2.60417	1.11213	1.04027	1.18312	1.80153	1.73047	1.87807
2.60465	1.11213	1.04027	1.18312	1.80153	1.73047	1.87807
2.60656	1.11001	1.03696	1.18102	1.80348	1.7329	1.88024
2.60714	1.11001	1.03696	1.18102	1.80348	1.7329	1.88024
2.60784	1.10987	1.03647	1.18097	1.80485	1.73416	1.88217
2.60937	1.11054	1.03734	1.18101	1.80668	1.73615	1.88302
2.60975	1.11004	1.03746	1.18036	1.80765	1.73695	1.88409
2.61017	1.11004	1.03746	1.18036	1.80765	1.73695	1.88409
2.61111	1.11041	1.03799	1.18126	1.8078	1.73712	1.88309
2.61225	1.11163	1.0392	1.18255	1.80543	1.73512	1.88189
2.6129	1.11163	1.0392	1.18255	1.80543	1.73512	1.88189
2.61404	1.11163	1.0392	1.18255	1.80543	1.73512	1.88189
2.61538	1.11437	1.04364	1.18475	1.80455	1.73408	1.87965
2.61666	1.11421	1.04267	1.18478	1.80745	1.73757	1.88414
2.61702	1.11497	1.04296	1.18607	1.80669	1.73838	1.88273
2.61818	1.11497	1.04296	1.18607	1.80669	1.73838	1.88273
2.61905	1.11473	1.04274	1.18582	1.80787	1.73928	1.88336
2.62	1.116	1.04385	1.1872	1.80872	1.73985	1.8845
2.62029	1.116	1.04385	1.1872	1.80872	1.73985	1.8845
2.62069	1.116	1.04385	1.1872	1.80872	1.73985	1.8845
2.62222	1.11653	1.04368	1.18775	1.80851	1.74089	1.88312
2.62264	1.11532	1.04253	1.18647	1.80761	1.73929	1.88231
2.62295	1.116	1.04294	1.18706	1.80945	1.74149	1.88396
2.625	1.11865	1.04771	1.18854	1.8098	1.74165	1.88419
2.62686	1.11819	1.04712	1.18806	1.81191	1.74381	1.8865
2.62712	1.11962	1.04912	1.18919	1.81238	1.74314	1.88768
2.62745	1.11834	1.048	1.18778	1.81152	1.74241	1.88673
2.62791	1.1189	1.04863	1.18827	1.81333	1.74356	1.88885
2.62903	1.12067	1.0499	1.19025	1.81291	1.74316	1.88708
2.62963	1.12067	1.0499	1.19025	1.81291	1.74316	1.88708
2.63044	1.12137	1.04851	1.19197	1.81615	1.74727	1.89088
2.63158	1.12393	1.05311	1.19359	1.81284	1.74374	1.88874
2.63265	1.1245	1.05347	1.19373	1.8118	1.74306	1.8886
2.63333	1.1245	1.05347	1.19373	1.8118	1.74306	1.8886
2.63414	1.1237	1.05239	1.1926	1.81444	1.74529	1.89254
2.63462	1.1237	1.05239	1.1926	1.81444	1.74529	1.89254
2.63637	1.12276	1.05054	1.19209	1.81382	1.74445	1.88961
2.63768	1.1241	1.05107	1.19426	1.81703	1.74818	1.89367
2.63793	1.1241	1.05107	1.19426	1.81703	1.74818	1.89367
2.6383	1.12296	1.04997	1.19302	1.81613	1.74656	1.89297
2.63934	1.12296	1.04997	1.19302	1.81613	1.74656	1.89297
2.64	1.12359	1.05159	1.19222	1.81458	1.74538	1.88988
2.64102	1.12662	1.05465	1.19581	1.81604	1.7462	1.89096
2.64151	1.12662	1.05465	1.19581	1.81604	1.7462	1.89096
2.64179	1.12662	1.05465	1.19581	1.81604	1.7462	1.89096
2.64286	1.12463	1.05121	1.19463	1.81709	1.74875	1.89212
2.64407	1.12463	1.05121	1.19463	1.81709	1.74875	1.89212
2.64445	1.12463	1.05121	1.19463	1.81709	1.74875	1.89212
2.64516	1.12587	1.05245	1.19551	1.81796	1.74853	1.89291
2.64583	1.12801	1.05463	1.1981	1.81767	1.74808	1.89301
2.64706	1.12847	1.05715	1.19817	1.81557	1.74648	1.88991
2.64815	1.12825	1.05675	1.19793	1.81446	1.74521	1.89074
2.64865	1.12825	1.05675	1.19793	1.81446	1.74521	1.89074
2.64913	1.12749	1.0573	1.19706	1.81578	1.74549	1.88986
2.65	1.12724	1.05643	1.19569	1.81944	1.74984	1.89579
2.65218	1.12581	1.05505	1.19457	1.81648	1.74639	1.89179
2.65306	1.12384	1.05258	1.1928	1.81889	1.74798	1.89609
2.65384	1.12384	1.05258	1.1928	1.81889	1.74798	1.89609
2.65455	1.12496	1.05351	1.19389	1.81751	1.74573	1.89312
2.65518	1.1261	1.0545	1.19513	1.81839	1.74516	1.8952
2.65549	1.1261	1.0545	1.19513	1.81839	1.74516	1.8952
2.65574	1.12923	1.05817	1.19945	1.81794	1.74452	1.89559
2.65714	1.12835	1.05636	1.19901	1.81938	1.74651	1.89666
2.65909	1.12696	1.05496	1.19854	1.81793	1.74492	1.89485
2.65957	1.1282	1.05605	1.19977	1.81879	1.74576	1.89643
2.66	1.1282	1.05605	1.19977	1.81879	1.74576	1.89643
2.66037	1.1282	1.05605	1.19977	1.81879	1.74576	1.89643
2.66071	1.1282	1.05605	1.19977	1.81879	1.74576	1.89643
2.66102	1.1282	1.05605	1.19977	1.81879	1.74576	1.89643
2.66667	1.12961	1.05594	1.20222	1.82116	1.74778	1.90324
2.67188	1.131	1.05828	1.20481	1.81854	1.74545	1.89775
2.67213	1.131	1.05828	1.20481	1.81854	1.74545	1.89775
2.67241	1.131	1.05828	1.20481	1.81854	1.74545	1.89775
2.67272	1.13054	1.05808	1.20408	1.82067	1.7479	1.90029
2.67307	1.13054	1.05808	1.20408	1.82067	1.7479	1.90029
2.67347	1.13137	1.05705	1.20451	1.82389	1.75063	1.90339
2.67391	1.13137	1.05705	1.20451	1.82389	1.75063	1.90339
2.67442	1.13251	1.05809	1.20575	1.82485	1.75207	1.9043
2.67796	1.13571	1.06147	1.20953	1.82298	1.7478	1.90113
2.67857	1.13686	1.0626	1.21066	1.82303	1.74735	1.90081
2.67925	1.13806	1.06367	1.21195	1.8237	1.74796	1.90267
2.68	1.13799	1.0635	1.21192	1.82397	1.74882	1.90292
2.68085	1.13965	1.06514	1.21392	1.82275	1.7468	1.90114
2.68182	1.13985	1.06636	1.21365	1.82383	1.74795	1.90541
2.68254	1.13985	1.06636	1.21365	1.82383	1.74795	1.90541
2.68333	1.13985	1.06636	1.21365	1.82383	1.74795	1.90541
2.68421	1.13669	1.06319	1.21103	1.82279	1.74613	1.90484
2.68518	1.1374	1.06417	1.21136	1.82469	1.74799	1.90612
2.68627	1.13555	1.06303	1.2097	1.82412	1.7469	1.90528
2.6875	1.13801	1.06548	1.21218	1.82267	1.74291	1.90303
2.68853	1.13668	1.06432	1.21085	1.82205	1.74381	1.90159
2.68889	1.13668	1.06432	1.21085	1.82205	1.74381	1.90159
2.68965	1.13407	1.06204	1.20822	1.82119	1.74322	1.90134
2.69048	1.13407	1.06019	1.20827	1.82198	1.74388	1.90318
2.69091	1.13407	1.06019	1.20827	1.82198	1.74388	1.90318
2.6923	1.13302	1.06044	1.2068	1.82171	1.74463	1.90112
2.69355	1.13123	1.05709	1.20527	1.82418	1.74806	1.90503
2.69388	1.13123	1.05709	1.20527	1.82418	1.74806	1.90503
2.69492	1.13194	1.058	1.20572	1.82608	1.74964	1.90662
2.69565	1.13153	1.05835	1.20505	1.82526	1.74874	1.90434
2.69643	1.13173	1.05688	1.2072	1.82051	1.74548	1.90002
2.69767	1.13377	1.05773	1.20847	1.82327	1.74727	1.90296
2.69812	1.13377	1.05773	1.20847	1.82327	1.74727	1.90296
2.7	1.13409	1.05842	1.20807	1.82699	1.75305	1.90599
2.70175	1.13409	1.05842	1.20807	1.82699	1.75305	1.90599
2.70213	1.13409	1.05842	1.20807	1.82699	1.75305	1.90599
2.7037	1.13878	1.06375	1.2137	1.82656	1.75198	1.90428
2.70454	1.13924	1.06295	1.21335	1.82438	1.74987	1.9029
2.70588	1.1405	1.06425	1.21469	1.82509	1.75043	1.90316
2.70689	1.14168	1.0654	1.21595	1.82603	1.75198	1.90427
2.70732	1.1419	1.06545	1.21611	1.82547	1.75205	1.904
2.70833	1.1419	1.06545	1.21611	1.82547	1.75205	1.904
2.70909	1.14182	1.06539	1.21602	1.82494	1.75164	1.90413
2.71053	1.14257	1.06741	1.21754	1.82539	1.75152	1.90353
2.71111	1.14137	1.06626	1.21615	1.82702	1.75245	1.90515
2.71154	1.14137	1.06626	1.21615	1.82702	1.75245	1.90515
2.71429	1.13874	1.06258	1.21456	1.82657	1.74955	1.90528
2.71698	1.13901	1.06225	1.21522	1.82338	1.74505	1.90187
2.72	1.1385	1.06314	1.21317	1.82401	1.74549	1.9019
2.72093	1.13955	1.06538	1.21595	1.82447	1.74534	1.90273
2.72222	1.1388	1.06447	1.21522	1.82372	1.74532	1.90268
2.7234	1.14004	1.06563	1.21654	1.82352	1.74538	1.90188
2.72414	1.13658	1.06138	1.21264	1.82585	1.74796	1.90307
2.72549	1.13711	1.06235	1.21397	1.82209	1.74308	1.90033
2.72727	1.13581	1.06077	1.21308	1.82543	1.74589	1.90207
2.72881	1.13711	1.06132	1.2129	1.82605	1.74777	1.90593
2.72917	1.13711	1.06132	1.2129	1.82605	1.74777	1.90593
2.73077	1.13326	1.05828	1.21019	1.82466	1.74843	1.90242
2.73171	1.13326	1.05828	1.21019	1.82466	1.74843	1.90242
2.73214	1.13326	1.05828	1.21019	1.82466	1.74843	1.90242
2.73333	1.13297	1.05835	1.20977	1.82264	1.74561	1.89943
2.73469	1.12819	1.05318	1.20455	1.82494	1.74776	1.90083
2.7353	1.12835	1.05339	1.20484	1.82476	1.7477	1.90094
2.73684	1.12835	1.05339	1.20484	1.82476	1.7477	1.90094
2.7381	1.12405	1.04868	1.20071	1.82364	1.74563	1.90068
2.73913	1.12554	1.04988	1.20227	1.82568	1.74806	1.90362
2.74	1.12667	1.05095	1.2034	1.82665	1.74945	1.9033
2.74074	1.1249	1.04896	1.20175	1.82875	1.7514	1.90529
2.74138	1.12366	1.04767	1.20048	1.82807	1.751	1.90515
2.74286	1.12515	1.04951	1.20206	1.82823	1.75052	1.90728
2.74418	1.12468	1.04839	1.20213	1.83043	1.75251	1.90912
2.74468	1.12455	1.04933	1.20157	1.82959	1.75167	1.90622
2.7451	1.12326	1.04799	1.20021	1.8289	1.75128	1.90544
2.74576	1.12307	1.04665	1.20024	1.83236	1.75517	1.90961
2.75	1.12427	1.04772	1.20079	1.82859	1.75135	1.90628
2.7541	1.12487	1.04772	1.20362	1.83506	1.75867	1.91528
2.75439	1.12439	1.04639	1.20232	1.83728	1.76056	1.91733
2.75471	1.12507	1.04802	1.20111	1.83638	1.75875	1.91606
2.7551	1.12555	1.04814	1.2026	1.83415	1.75729	1.9136
2.75556	1.12555	1.04814	1.2026	1.83415	1.75729	1.9136
2.75758	1.12944	1.05425	1.20496	1.82913	1.75188	1.90803
2.75862	1.12973	1.05433	1.20423	1.83021	1.75277	1.9101
2.76	1.12799	1.0488	1.20355	1.82765	1.74979	1.90712
2.76087	1.12916	1.04984	1.20486	1.82846	1.7501	1.90725
2.7619	1.12944	1.05183	1.20528	1.83087	1.75241	1.90894
2.76271	1.12844	1.05032	1.20467	1.82935	1.75022	1.90771
2.76364	1.12852	1.05039	1.20453	1.82495	1.74575	1.90366
2.76471	1.1298	1.05154	1.20619	1.82653	1.74759	1.90525
2.76596	1.13006	1.0523	1.20734	1.82829	1.74796	1.90531
2.76744	1.12959	1.05189	1.20706	1.82622	1.74597	1.90372
2.76923	1.1285	1.04999	1.20502	1.82532	1.74685	1.90331
2.77049	1.12822	1.04958	1.20521	1.82287	1.74329	1.90013
2.77084	1.12953	1.05076	1.20654	1.82357	1.74424	1.90216
2.77273	1.13103	1.05237	1.20713	1.82233	1.74086	1.90277
2.77359	1.13068	1.05264	1.20639	1.82037	1.73994	1.90198
2.77419	1.1304	1.05188	1.20539	1.81832	1.73781	1.89983
2.775	1.12942	1.05141	1.20354	1.81973	1.73913	1.90188
2.77551	1.1307	1.0526	1.20486	1.82044	1.73993	1.90248
2.77631	1.13086	1.05257	1.20496	1.82265	1.74226	1.90277
2.77778	1.13213	1.05391	1.20654	1.82181	1.7408	1.90165
2.77966	1.13272	1.05371	1.20897	1.81667	1.73873	1.8967
2.78	1.13272	1.05371	1.20897	1.81667	1.73873	1.8967
2.78049	1.13411	1.05492	1.21044	1.81638	1.73752	1.89672
2.78261	1.1312	1.05306	1.20831	1.81682	1.73673	1.89853
2.78334	1.13052	1.05202	1.20746	1.81674	1.73679	1.89918
2.78431	1.13009	1.05288	1.20648	1.81772	1.73779	1.90056
2.78572	1.12737	1.05029	1.20463	1.8147	1.73511	1.89782
2.78723	1.12737	1.05029	1.20463	1.8147	1.73511	1.89782
2.78846	1.12834	1.05155	1.20588	1.81432	1.73433	1.89842
2.78947	1.12924	1.05261	1.20697	1.8154	1.73496	1.8993
2.7907	1.1281	1.05146	1.20685	1.81247	1.73356	1.89757
2.79167	1.12872	1.05326	1.20646	1.8125	1.73255	1.89642
2.79245	1.12837	1.05237	1.20618	1.81375	1.73369	1.89792
2.7931	1.12706	1.05124	1.20478	1.8128	1.7323	1.89758
2.79412	1.12734	1.05103	1.20496	1.81126	1.72953	1.8971
2.79487	1.1278	1.05267	1.20548	1.80509	1.72258	1.88989
2.79592	1.12675	1.05181	1.20512	1.80645	1.72445	1.89034
2.7963	1.12675	1.05181	1.20512	1.80645	1.72445	1.89034
2.79661	1.12793	1.05285	1.20636	1.80638	1.72322	1.89063
2.8	1.12478	1.04795	1.20325	1.80689	1.72069	1.89147
2.80328	1.12819	1.05102	1.20635	1.80755	1.72244	1.894
2.80392	1.12837	1.05204	1.20658	1.80126	1.71531	1.88694
2.80435	1.12837	1.05204	1.20658	1.80126	1.71531	1.88694
2.80488	1.12957	1.05308	1.20786	1.80094	1.71448	1.88702
2.80555	1.12957	1.05308	1.20786	1.80094	1.71448	1.88702
2.80702	1.12847	1.05221	1.20661	1.80171	1.71437	1.88573
2.8077	1.12643	1.05182	1.20576	1.80109	1.71412	1.88479
2.80851	1.12643	1.05182	1.20576	1.80109	1.71412	1.88479
2.80953	1.12729	1.05263	1.20604	1.80267	1.71687	1.88856
2.81081	1.12662	1.05008	1.20568	1.8086	1.72375	1.89323
2.81132	1.12662	1.05008	1.20568	1.8086	1.72375	1.89323
2.8125	1.12461	1.048	1.20363	1.80913	1.72122	1.8923
2.81356	1.12699	1.05008	1.20545	1.80941	1.72486	1.89345
2.81395	1.12567	1.04877	1.204	1.80869	1.72384	1.89279
2.81482	1.12675	1.04996	1.20528	1.80894	1.72332	1.89166
2.81633	1.12257	1.04507	1.20084	1.80808	1.72252	1.89346
2.81818	1.1253	1.04801	1.20282	1.80501	1.72111	1.89102
2.81967	1.12347	1.04628	1.20093	1.8071	1.72254	1.89607
2.82	1.12347	1.04628	1.20093	1.8071	1.72254	1.89607
2.82052	1.12257	1.04527	1.20118	1.80961	1.72576	1.89757
2.82222	1.124	1.04543	1.2026	1.81046	1.72581	1.89882
2.82353	1.12472	1.04671	1.20465	1.81101	1.72694	1.89884
2.82456	1.12596	1.04956	1.2063	1.80895	1.72414	1.89737
2.82609	1.12623	1.0486	1.20713	1.8099	1.72448	1.89845
2.82693	1.12753	1.05028	1.20862	1.81049	1.72553	1.89744
2.82758	1.12624	1.04935	1.20714	1.80992	1.72511	1.89799
2.82927	1.11868	1.0375	1.19673	1.81216	1.7287	1.90187
2.82979	1.11868	1.0375	1.19673	1.81216	1.7287	1.90187
2.83019	1.11868	1.0375	1.19673	1.81216	1.7287	1.90187
2.83333	1.12231	1.04125	1.20071	1.81324	1.7293	1.90278
2.83636	1.11904	1.04023	1.19635	1.79943	1.71489	1.88767
2.83673	1.11904	1.04023	1.19635	1.79943	1.71489	1.88767
2.83721	1.11904	1.04023	1.19635	1.79943	1.71489	1.88767
2.83784	1.11904	1.04023	1.19635	1.79943	1.71489	1.88767
2.83929	1.12184	1.0429	1.20067	1.79415	1.70889	1.88143
2.84	1.11994	1.04162	1.20018	1.79064	1.70648	1.87698
2.84091	1.11933	1.04116	1.19809	1.79315	1.70784	1.87957
2.84445	1.1068	1.02813	1.18325	1.79829	1.71314	1.88443
2.84616	1.10813	1.02997	1.18401	1.80026	1.71675	1.88733
2.84783	1.11068	1.03254	1.18713	1.80168	1.71845	1.88997
2.84906	1.11069	1.03253	1.18715	1.80318	1.71964	1.8909
2.85	1.10912	1.03207	1.18779	1.8032	1.71884	1.89115
2.85107	1.10706	1.02978	1.18507	1.80241	1.7179	1.88567
2.85135	1.10706	1.02978	1.18507	1.80241	1.7179	1.88567
2.85185	1.10715	1.02822	1.18541	1.80102	1.71708	1.88466
2.85294	1.10657	1.02709	1.1845	1.79965	1.71515	1.8827
2.85366	1.10657	1.02709	1.1845	1.79965	1.71515	1.8827
2.85417	1.10541	1.02592	1.18314	1.79755	1.71246	1.88121
2.85714	1.10771	1.02871	1.18489	1.80088	1.71604	1.88276
2.85965	1.10247	1.0217	1.18146	1.80158	1.7174	1.88601
2.86	1.10379	1.02288	1.18289	1.80249	1.71796	1.8858
2.86047	1.10379	1.02288	1.18289	1.80249	1.71796	1.8858
2.86275	1.09953	1.01944	1.1782	1.80118	1.7169	1.88487
2.86364	1.09696	1.01789	1.17413	1.79871	1.71386	1.88216
2.86486	1.09942	1.02034	1.17619	1.79778	1.71298	1.88228
2.86793	1.10092	1.02206	1.17864	1.79756	1.70991	1.88149
2.86956	1.10054	1.02308	1.17727	1.79818	1.7101	1.88204
2.87037	1.09442	1.01441	1.17221	1.80053	1.71426	1.8851
2.87234	1.09395	1.01539	1.17141	1.79118	1.7102	1.87489
2.87273	1.09469	1.01629	1.17209	1.79317	1.71141	1.87666
2.875	1.09045	1.01107	1.16717	1.78361	1.70155	1.86832
2.87755	1.08711	1.00764	1.16462	1.78298	1.69996	1.8671
2.88	1.08499	1.00542	1.1634	1.78482	1.7003	1.86978
2.88096	1.08481	1.00508	1.16247	1.78218	1.6992	1.86693
2.88235	1.08431	1.00405	1.16246	1.78371	1.70081	1.86757
2.88372	1.08596	1.00559	1.16342	1.78197	1.69764	1.86497
2.88461	1.08463	1.00409	1.16207	1.78339	1.70041	1.86645
2.88538	1.08402	1.00512	1.16266	1.7817	1.69875	1.86518
2.88571	1.08402	1.00512	1.16266	1.7817	1.69875	1.86518
2.88636	1.08285	1.00237	1.16024	1.78294	1.69844	1.86625
2.88889	1.08455	1.00226	1.16335	1.77825	1.69459	1.86089
2.89091	1.08381	1.00229	1.16136	1.77725	1.69256	1.86138
2.8913	1.08381	1.00229	1.16136	1.77725	1.69256	1.86138
2.89362	1.08012	0.995552	1.15945	1.77314	1.68634	1.85703
2.89473	1.08088	0.996874	1.16154	1.76916	1.68306	1.85223
2.89583	1.07934	0.99535	1.15911	1.76823	1.68198	1.85176
2.89655	1.08162	0.996894	1.1616	1.76458	1.67673	1.84778
2.89796	1.08137	0.996058	1.16102	1.76094	1.67218	1.84511
2.9	1.08343	0.998493	1.16253	1.76176	1.67437	1.84537
2.90244	1.07508	0.99084	1.15387	1.75676	1.66866	1.84159
2.90323	1.07666	0.99333	1.15543	1.75507	1.66579	1.83934
2.90384	1.07807	0.994569	1.15688	1.7556	1.66552	1.84
2.90476	1.08039	0.995336	1.15918	1.75164	1.6613	1.83693
2.90566	1.07773	0.993075	1.15635	1.75002	1.66031	1.8351
2.90625	1.07773	0.993075	1.15635	1.75002	1.66031	1.8351
2.90698	1.07928	0.995468	1.15724	1.7464	1.65661	1.83171
2.90909	1.07949	0.996031	1.15715	1.74333	1.65356	1.82897
2.91072	1.07937	0.996619	1.15628	1.73965	1.65102	1.8275
2.91111	1.08067	0.997846	1.15771	1.74091	1.6522	1.8287
2.91177	1.07675	0.994406	1.1545	1.73603	1.64821	1.82384
2.91304	1.07563	0.991125	1.15333	1.73532	1.64779	1.82104
2.9138	1.07701	0.992448	1.1552	1.73092	1.64336	1.81931
2.91489	1.07455	0.990258	1.1525	1.73052	1.64333	1.81794
2.91526	1.07582	0.99147	1.15372	1.71885	1.6306	1.8059
2.91667	1.0704	0.984452	1.14652	1.72085	1.63316	1.80705
2.91837	1.07345	0.989576	1.14902	1.71832	1.63027	1.80522
2.92	1.07525	0.989479	1.15177	1.71579	1.62589	1.80181
2.92106	1.07899	0.992269	1.15564	1.71508	1.6253	1.80185
2.92157	1.07899	0.992269	1.15564	1.71508	1.6253	1.80185
2.92308	1.08003	0.993139	1.15625	1.71812	1.62658	1.80517
2.92453	1.07954	0.993748	1.15697	1.71588	1.62491	1.8035
2.92593	1.08163	0.995367	1.15904	1.71514	1.62586	1.80012
2.92683	1.08294	0.997869	1.16213	1.71424	1.62441	1.80105
2.92857	1.08602	1.00158	1.1649	1.71706	1.62788	1.80303
2.92983	1.08725	1.00275	1.16627	1.71786	1.62814	1.80453
2.93023	1.08725	1.00275	1.16627	1.71786	1.62814	1.80453
2.93104	1.08875	1.00437	1.16763	1.71382	1.62484	1.8023
2.93182	1.08879	1.00449	1.16826	1.71141	1.6206	1.79732
2.93333	1.08875	1.00419	1.1671	1.70648	1.61445	1.79303
2.93478	1.08813	1.00415	1.167	1.70182	1.61194	1.78838
2.93617	1.09015	1.00626	1.17	1.69818	1.60723	1.78642
2.9375	1.09045	1.00642	1.16904	1.69702	1.60544	1.78561
2.93877	1.09169	1.0071	1.17204	1.69053	1.59793	1.77818
2.9394	1.09169	1.0071	1.17204	1.69053	1.59793	1.77818
2.94	1.09051	1.00842	1.17087	1.69323	1.59956	1.78198
2.94118	1.08853	1.00567	1.16778	1.68638	1.59287	1.77447
2.94231	1.09202	1.00845	1.1714	1.68185	1.58693	1.77125
2.94339	1.09119	1.00691	1.17168	1.68347	1.58902	1.77356
2.94444	1.08995	1.00577	1.17009	1.68387	1.58824	1.77255
2.94594	1.08719	1.00341	1.16644	1.6725	1.57793	1.76237
2.94643	1.08764	1.00491	1.16703	1.67378	1.58096	1.76357
2.94872	1.08767	1.00537	1.16698	1.67091	1.57724	1.75857
2.94916	1.08862	1.00609	1.1682	1.66869	1.57515	1.75641
2.95	1.08887	1.00598	1.16855	1.66963	1.57609	1.75714
2.95122	1.08342	1.00142	1.1635	1.67365	1.57888	1.76269
2.95238	1.08347	1.00065	1.16287	1.67311	1.57823	1.76186
2.95349	1.07639	0.992119	1.15968	1.68002	1.58473	1.76701
2.95454	1.07639	0.992119	1.15968	1.68002	1.58473	1.76701
2.95528	1.07513	0.991806	1.15862	1.67898	1.58382	1.7678
2.95555	1.07513	0.991806	1.15862	1.67898	1.58382	1.7678
2.95652	1.07345	0.990182	1.15647	1.68069	1.58193	1.76967
2.95745	1.07136	0.988044	1.15473	1.68249	1.58538	1.77182
2.95833	1.07323	0.989943	1.15611	1.67727	1.58077	1.76455
2.96	1.07126	0.988497	1.1535	1.67588	1.57836	1.76453
2.96079	1.07257	0.989964	1.15528	1.67434	1.57784	1.76256
2.96154	1.06896	0.985375	1.14999	1.67044	1.57255	1.76205
2.96296	1.06896	0.985375	1.14999	1.67044	1.57255	1.76205
2.96364	1.06403	0.980058	1.14475	1.67199	1.57509	1.76127
2.96875	1.05666	0.972927	1.1378	1.66422	1.56914	1.75593
2.97059	1.05532	0.972852	1.13655	1.66214	1.56663	1.75359
2.97222	1.05258	0.971028	1.13534	1.66378	1.56911	1.75571
2.97297	1.04723	0.966004	1.13164	1.66212	1.56674	1.75486
2.97369	1.04603	0.964566	1.13041	1.66227	1.56582	1.75268
2.97436	1.0473	0.965844	1.13187	1.66185	1.56568	1.75158
2.975	1.04604	0.964287	1.13012	1.66169	1.56596	1.7513
2.97561	1.04726	0.965256	1.13148	1.6625	1.5669	1.75239
2.97619	1.04726	0.965256	1.13148	1.6625	1.5669	1.75239
2.97674	1.04594	0.963891	1.12999	1.66202	1.56548	1.75176
2.97718	1.04598	0.963825	1.12973	1.66306	1.56615	1.75302
2.97727	1.04375	0.961331	1.12776	1.66556	1.56886	1.75593
2.97778	1.04508	0.96259	1.12916	1.6663	1.56946	1.75632
2.97826	1.04508	0.96259	1.12916	1.6663	1.56946	1.75632
2.97873	1.04508	0.96259	1.12916	1.6663	1.56946	1.75632
2.97917	1.04638	0.963791	1.1306	1.66619	1.57013	1.75795
2.9796	1.04638	0.963791	1.1306	1.66619	1.57013	1.75795
2.98	1.04309	0.959815	1.12615	1.66801	1.57185	1.75907
2.98039	1.04309	0.959815	1.12615	1.66801	1.57185	1.75907
2.98077	1.04344	0.960336	1.12775	1.66687	1.57032	1.75961
2.98113	1.04344	0.960336	1.12775	1.66687	1.57032	1.75961
2.98276	1.03302	0.948969	1.1144	1.65506	1.55856	1.74624
3	1.00173	0.917518	1.08308	1.62059	1.52695	1.71258
3.01449	0.98538	0.902117	1.06518	1.61017	1.51696	1.70204
3.01538	0.98538	0.901835	1.06532	1.61017	1.51837	1.70131
3.01852	0.983712	0.898756	1.0644	1.60135	1.50931	1.69296
3.01961	0.983763	0.899115	1.06349	1.60108	1.50908	1.69316
3.02041	0.982771	0.897279	1.06296	1.60259	1.51058	1.69292
3.02128	0.982605	0.899032	1.0625	1.60071	1.50786	1.69379
3.02174	0.981949	0.897875	1.06285	1.59973	1.5075	1.69298
3.02223	0.981949	0.897875	1.06285	1.59973	1.5075	1.69298
3.02273	0.9833	0.899112	1.06426	1.60048	1.50746	1.69398
3.02326	0.982404	0.898602	1.06409	1.60311	1.51054	1.69667
3.02381	0.982404	0.898602	1.06409	1.60311	1.51054	1.69667
3.02439	0.982436	0.898449	1.06412	1.60557	1.51201	1.69917
3.025	0.982377	0.898341	1.06357	1.60663	1.5128	1.70171
3.02631	0.983186	0.899682	1.06352	1.60554	1.51034	1.7012
3.02703	0.984681	0.901207	1.06675	1.60438	1.51037	1.69974
3.02857	0.982064	0.898617	1.06261	1.60368	1.50986	1.69949
3.02941	0.981919	0.897964	1.06284	1.59234	1.49911	1.69137
3.0339	0.975072	0.890914	1.05719	1.58314	1.49073	1.67791
3.03922	0.97108	0.889267	1.05055	1.5778	1.48485	1.671
3.04	0.970831	0.888819	1.05055	1.57672	1.485	1.6709
3.04082	0.970924	0.890104	1.04993	1.57413	1.48167	1.66948
3.04167	0.965248	0.883273	1.04428	1.57556	1.48253	1.67116
3.04256	0.960515	0.879553	1.03966	1.57749	1.48399	1.67459
3.04348	0.963019	0.881161	1.04371	1.57392	1.48097	1.67072
3.04445	0.96071	0.876892	1.04156	1.57281	1.47793	1.66824
3.04546	0.959754	0.875603	1.04058	1.56957	1.4741	1.66506
3.04651	0.958279	0.874135	1.0391	1.56889	1.47342	1.66399
3.04878	0.95306	0.86935	1.03417	1.56969	1.47951	1.66613
3.05	0.954289	0.871186	1.03475	1.56059	1.46914	1.65877
3.05085	0.952137	0.868095	1.02952	1.55963	1.46572	1.65697
3.05128	0.949618	0.864768	1.02696	1.55703	1.46596	1.65272
3.05263	0.948484	0.863726	1.02629	1.55488	1.46364	1.65059
3.05555	0.941747	0.860108	1.02119	1.54927	1.45782	1.64281
3.05714	0.936568	0.854834	1.01568	1.54387	1.45455	1.63791
3.05882	0.935046	0.851167	1.01269	1.5362	1.44564	1.62822
3.0606	0.933874	0.850494	1.01206	1.52971	1.43828	1.62588
3.0625	0.933831	0.851542	1.01302	1.52988	1.43662	1.62438
3.06451	0.930582	0.847541	1.00833	1.53186	1.43912	1.62752
3.06522	0.92851	0.844202	1.00621	1.536	1.44253	1.63267
3.06667	0.92539	0.841912	1.00218	1.5327	1.43917	1.62798
3.0678	0.92616	0.842299	1.00401	1.53274	1.43947	1.6301
3.06818	0.926053	0.843333	1.0039	1.53512	1.44284	1.63171
3.06976	0.931354	0.848326	1.0086	1.53245	1.43863	1.62832
3.07143	0.921942	0.839288	0.99906	1.52729	1.43096	1.62319
3.07408	0.91869	0.834392	0.995588	1.52251	1.42936	1.61675
3.075	0.919531	0.835383	0.996445	1.52209	1.42896	1.61513
3.07692	0.916636	0.83358	0.992586	1.52613	1.43143	1.62126
3.08	0.917145	0.834076	0.994136	1.51678	1.42153	1.61297
3.08108	0.917145	0.834076	0.994136	1.51678	1.42153	1.61297
3.08164	0.915835	0.832747	0.992919	1.51576	1.42057	1.6132
3.08334	0.912684	0.829606	0.989604	1.50792	1.41376	1.60446
3.08511	0.914253	0.832741	0.993078	1.50413	1.40914	1.6005
3.08621	0.9155	0.833587	0.993224	1.50276	1.40805	1.59871
3.08889	0.915413	0.833561	0.992229	1.50186	1.40604	1.59841
3.09091	0.914544	0.833211	0.991529	1.50185	1.4074	1.59944
3.09303	0.91109	0.829311	0.988906	1.49021	1.39665	1.58886
3.09524	0.909437	0.827647	0.987223	1.4845	1.39296	1.58075
3.09616	0.903559	0.823572	0.980126	1.47574	1.38123	1.5747
3.09756	0.902618	0.822004	0.979737	1.47578	1.38065	1.57494
3.1	0.902618	0.822004	0.979737	1.47578	1.38065	1.57494
3.10204	0.897619	0.816231	0.973884	1.47154	1.37452	1.57363
3.10256	0.897619	0.816231	0.973884	1.47154	1.37452	1.57363
3.10526	0.898189	0.817234	0.976605	1.46764	1.37216	1.57041
3.10638	0.895332	0.814235	0.973379	1.46685	1.37169	1.56855
3.10714	0.891087	0.81067	0.96816	1.46342	1.36954	1.56451
3.11111	0.89356	0.812912	0.972448	1.46107	1.36705	1.56282
3.11475	0.899252	0.815735	0.982059	1.44974	1.35433	1.55028
3.11904	0.895378	0.814604	0.979402	1.43775	1.34309	1.53663
3.12122	0.892266	0.810071	0.972241	1.4379	1.3446	1.5396
3.12245	0.896857	0.815415	0.978028	1.43452	1.34147	1.53632
3.124	0.888802	0.809075	0.969431	1.43532	1.34075	1.53567
3.125	0.888802	0.809075	0.969431	1.43532	1.34075	1.53567
3.12698	0.88317	0.802732	0.964683	1.43499	1.33985	1.53487
3.12728	0.881842	0.799815	0.963544	1.43666	1.33987	1.5367
3.12766	0.880752	0.797445	0.96104	1.43694	1.34002	1.53659
3.12821	0.878285	0.794972	0.956618	1.43743	1.33929	1.53571
3.13114	0.875459	0.793831	0.953163	1.4281	1.33056	1.52842
3.13158	0.875459	0.793831	0.953163	1.4281	1.33056	1.52842
3.13208	0.876549	0.795044	0.954871	1.4276	1.33004	1.52789
3.13333	0.871162	0.790196	0.949018	1.42937	1.33188	1.5286
3.13636	0.865157	0.7846	0.945436	1.42955	1.3332	1.52935
3.13793	0.865071	0.784421	0.945145	1.42445	1.32818	1.52724
3.13953	0.8673	0.78632	0.94863	1.42075	1.32466	1.52424
3.14	0.865905	0.78601	0.946097	1.41928	1.32328	1.52215
3.14546	0.855009	0.770221	0.937984	1.42054	1.32608	1.52803
3.14635	0.85374	0.770293	0.936606	1.42058	1.32528	1.52793
3.14706	0.852562	0.770574	0.935702	1.42335	1.32966	1.53012
3.14815	0.852562	0.770574	0.935702	1.42335	1.32966	1.53012
3.14893	0.854846	0.77267	0.938246	1.42289	1.32791	1.52896
3.15095	0.854662	0.773207	0.937519	1.4185	1.32168	1.52606
3.15151	0.853185	0.772102	0.93626	1.4184	1.32269	1.52505
3.15218	0.850153	0.767149	0.933081	1.4202	1.3245	1.52598
3.15385	0.847678	0.763103	0.930649	1.41077	1.31783	1.51378
3.15556	0.850828	0.765328	0.933671	1.40511	1.31107	1.51028
3.15625	0.85206	0.766215	0.93518	1.40573	1.31235	1.51104
3.15714	0.84552	0.761566	0.928362	1.40635	1.31316	1.5109
3.15789	0.84552	0.761566	0.928362	1.40635	1.31316	1.5109
3.15873	0.842773	0.759252	0.925506	1.40714	1.31268	1.51263
3.15909	0.842773	0.759252	0.925506	1.40714	1.31268	1.51263
3.1628	0.838716	0.7537	0.922264	1.39918	1.30404	1.50031
3.16667	0.825982	0.742594	0.908446	1.383	1.28499	1.48436
3.17073	0.825982	0.742594	0.908446	1.383	1.28499	1.48436
3.17143	0.824809	0.741457	0.907183	1.38262	1.28381	1.48521
3.175	0.81811	0.733977	0.9027	1.38294	1.28571	1.48694
3.17544	0.821606	0.737062	0.90394	1.38011	1.283	1.48594
3.17647	0.820324	0.735903	0.902549	1.37999	1.28275	1.48522
3.17778	0.818031	0.733863	0.900279	1.37814	1.28062	1.48257
3.17949	0.820113	0.735003	0.903078	1.37741	1.28018	1.47874
3.18182	0.813362	0.728169	0.896778	1.37214	1.27416	1.47631
3.18367	0.814254	0.732304	0.898818	1.37277	1.2766	1.47686
3.18421	0.813802	0.731605	0.898555	1.37239	1.27579	1.47608
3.18519	0.8154	0.733468	0.900542	1.37051	1.27628	1.47554
3.18604	0.814862	0.732761	0.899622	1.37013	1.27583	1.47333
3.1875	0.811121	0.727639	0.892749	1.36786	1.27334	1.47386
3.18919	0.81261	0.729097	0.894321	1.36787	1.27182	1.4755
3.18965	0.81261	0.729097	0.894321	1.36787	1.27182	1.4755
3.19047	0.808953	0.723383	0.891712	1.36975	1.27417	1.47742
3.19512	0.809607	0.724844	0.891007	1.36338	1.26677	1.46843
3.19565	0.808517	0.724269	0.891414	1.36005	1.26498	1.46537
3.19608	0.808017	0.723432	0.891005	1.3581	1.26269	1.46363
3.2	0.81073	0.728568	0.892915	1.3529	1.25919	1.45859
3.20339	0.806134	0.724698	0.890148	1.33747	1.24289	1.44367
3.20454	0.801133	0.71898	0.885518	1.33741	1.24158	1.44181
3.2069	0.799788	0.718637	0.884594	1.33385	1.24036	1.43856
3.20834	0.798544	0.717801	0.884526	1.33185	1.23812	1.43845
3.2093	0.793337	0.710904	0.877534	1.33222	1.23536	1.43808
3.21053	0.79355	0.711321	0.877827	1.33061	1.23408	1.43621
3.21212	0.785829	0.703135	0.868835	1.33432	1.23837	1.43942
3.21277	0.785829	0.703135	0.868835	1.33432	1.23837	1.43942
3.21429	0.783056	0.69904	0.867997	1.33244	1.23768	1.43689
3.21568	0.783056	0.69904	0.867997	1.33244	1.23768	1.43689
3.21666	0.783056	0.69904	0.867997	1.33244	1.23768	1.43689
3.21819	0.782566	0.697915	0.867138	1.33172	1.23479	1.43482
3.21951	0.782566	0.697915	0.867138	1.33172	1.23479	1.43482
3.22034	0.783509	0.698532	0.868135	1.32458	1.22964	1.42831
3.22222	0.78336	0.698525	0.867283	1.323	1.22548	1.42741
3.22388	0.784304	0.70004	0.867974	1.31396	1.21945	1.41477
3.22414	0.782847	0.699723	0.869361	1.30956	1.21542	1.41276
3.22449	0.782847	0.699723	0.869361	1.30956	1.21542	1.41276
3.225	0.782847	0.699723	0.869361	1.30956	1.21542	1.41276
3.22727	0.76712	0.686546	0.848982	1.30932	1.21438	1.41518
3.22917	0.765386	0.684767	0.846399	1.31055	1.21427	1.414
3.2295	0.765386	0.684767	0.846399	1.31055	1.21427	1.414
3.23077	0.764181	0.683682	0.845054	1.30974	1.21476	1.41374
3.23255	0.763851	0.682105	0.846293	1.3064	1.2086	1.40963
3.23334	0.759676	0.679842	0.841837	1.3065	1.20874	1.40996
3.23404	0.759676	0.679842	0.841837	1.3065	1.20874	1.40996
3.23529	0.761061	0.681101	0.843169	1.30332	1.20578	1.40775
3.23684	0.762123	0.680363	0.845069	1.30435	1.2068	1.40848
3.23728	0.762123	0.680363	0.845069	1.30435	1.2068	1.40848
3.23809	0.762123	0.680363	0.845069	1.30435	1.2068	1.40848
3.24	0.76328	0.681451	0.844053	1.30289	1.20695	1.40664
3.24075	0.762918	0.681217	0.841532	1.30141	1.2075	1.4059
3.24138	0.762918	0.681217	0.841532	1.30141	1.2075	1.4059
3.24193	0.763152	0.68133	0.841572	1.30117	1.20675	1.40603
3.24243	0.763152	0.68133	0.841572	1.30117	1.20675	1.40603
3.24445	0.762757	0.680588	0.84123	1.30301	1.20719	1.40986
3.2449	0.761432	0.678233	0.841325	1.30116	1.20533	1.40829
3.2459	0.763934	0.680109	0.844071	1.29599	1.20109	1.40035
3.24637	0.763934	0.680109	0.844071	1.29599	1.20109	1.40035
3.25	0.772181	0.688594	0.851123	1.27642	1.17922	1.37979
3.25454	0.77474	0.6908	0.853982	1.27781	1.18109	1.38214
3.2549	0.775916	0.691665	0.855275	1.27821	1.18213	1.38209
3.25581	0.767137	0.683596	0.846151	1.2786	1.17977	1.38472
3.25641	0.767137	0.683596	0.846151	1.2786	1.17977	1.38472
3.25757	0.767137	0.683596	0.846151	1.2786	1.17977	1.38472
3.25862	0.768023	0.684125	0.846462	1.27808	1.18101	1.38225
3.25926	0.768023	0.684125	0.846462	1.27808	1.18101	1.38225
3.26191	0.771845	0.687176	0.850624	1.27676	1.18035	1.38106
3.26229	0.771845	0.687176	0.850624	1.27676	1.18035	1.38106
3.26315	0.77354	0.689319	0.852591	1.27687	1.18077	1.38126
3.26416	0.773543	0.688603	0.852452	1.27674	1.1812	1.37867
3.26531	0.772375	0.686859	0.853353	1.27409	1.1765	1.37874
3.26667	0.772136	0.686798	0.851614	1.27293	1.17659	1.37841
3.26786	0.768547	0.682228	0.848244	1.26589	1.16855	1.37098
3.26829	0.768547	0.682228	0.848244	1.26589	1.16855	1.37098
3.26866	0.768547	0.682228	0.848244	1.26589	1.16855	1.37098
3.26923	0.768432	0.68266	0.848205	1.26387	1.16698	1.36825
3.27027	0.768432	0.68266	0.848205	1.26387	1.16698	1.36825
3.27272	0.768127	0.682837	0.847723	1.26254	1.16481	1.36649
3.27419	0.76787	0.68392	0.848226	1.2622	1.16569	1.36673
3.27499	0.769233	0.685092	0.849657	1.26242	1.16499	1.36766
3.27586	0.764801	0.67922	0.843282	1.26902	1.17387	1.37602
3.27906	0.76095	0.679573	0.839739	1.27142	1.17636	1.37918
3.28205	0.754609	0.669732	0.833359	1.27616	1.17824	1.38357
3.28261	0.753283	0.668311	0.831995	1.27596	1.17833	1.38325
3.28571	0.751228	0.667504	0.828754	1.2791	1.18161	1.38612
3.28889	0.7523	0.667205	0.831364	1.27007	1.1724	1.3769
3.28947	0.747198	0.663371	0.828053	1.26789	1.16744	1.37249
3.29032	0.747198	0.663371	0.828053	1.26789	1.16744	1.37249
3.29268	0.745466	0.660424	0.825316	1.26888	1.16603	1.37515
3.29546	0.747642	0.664133	0.827972	1.26989	1.17009	1.37745
3.29825	0.741424	0.653579	0.821108	1.27053	1.17112	1.37736
3.3	0.739657	0.65194	0.818725	1.2605	1.16361	1.36615
3.30357	0.738285	0.653046	0.817883	1.26296	1.16545	1.36974
3.30556	0.743937	0.656519	0.822072	1.25807	1.16208	1.36341
3.30612	0.743937	0.656519	0.822072	1.25807	1.16208	1.36341
3.30769	0.745159	0.657953	0.82346	1.25868	1.16157	1.36266
3.30953	0.744264	0.656141	0.823243	1.25511	1.15729	1.36259
3.31148	0.743881	0.656117	0.823883	1.25158	1.15315	1.36187
3.3125	0.740837	0.653769	0.821827	1.25168	1.15237	1.36143
3.31373	0.743354	0.657985	0.823912	1.25129	1.15221	1.36108
3.31481	0.744725	0.659184	0.825633	1.25136	1.15208	1.3614
3.31579	0.744746	0.65896	0.826527	1.2495	1.14969	1.36104
3.32204	0.744087	0.660633	0.827232	1.24054	1.13848	1.3483
3.32432	0.743806	0.659748	0.826762	1.23256	1.12979	1.34268
3.325	0.743982	0.660076	0.826816	1.23263	1.13056	1.34009
3.32558	0.743982	0.660076	0.826816	1.23263	1.13056	1.34009
3.32728	0.742564	0.657433	0.823151	1.23592	1.13415	1.34598
3.32786	0.743902	0.6588	0.824584	1.23621	1.13398	1.34637
3.33333	0.739417	0.656856	0.820268	1.23623	1.135	1.34465
3.33871	0.723621	0.642927	0.803761	1.2209	1.11897	1.32994
3.33899	0.722541	0.641833	0.801878	1.22365	1.1203	1.3319
3.34146	0.726159	0.644915	0.806225	1.22162	1.11826	1.3281
3.3421	0.726159	0.644915	0.806225	1.22162	1.11826	1.3281
3.34286	0.726159	0.644915	0.806225	1.22162	1.11826	1.3281
3.34375	0.727604	0.646756	0.808259	1.22112	1.11696	1.32602
3.34426	0.727604	0.646756	0.808259	1.22112	1.11696	1.32602
3.34483	0.721544	0.639007	0.801188	1.21746	1.1145	1.32341
3.34783	0.713132	0.63156	0.793475	1.21069	1.11112	1.31692
3.35001	0.715411	0.633529	0.795987	1.2099	1.10663	1.31552
3.35185	0.714926	0.634633	0.797607	1.21003	1.1078	1.31613
3.35385	0.715054	0.634327	0.797641	1.21013	1.10428	1.31534
3.35416	0.715054	0.634327	0.797641	1.21013	1.10428	1.31534
3.35715	0.712896	0.633285	0.794925	1.2024	1.09689	1.30717
3.36207	0.712996	0.631217	0.796081	1.19621	1.09361	1.30372
3.36364	0.712947	0.632367	0.793963	1.19668	1.09545	1.30459
3.36586	0.712949	0.632508	0.793926	1.19452	1.09332	1.30059
3.36842	0.71032	0.630883	0.791934	1.19516	1.09403	1.30191
3.37037	0.707157	0.628694	0.790967	1.19514	1.09222	1.30311
3.37143	0.708733	0.629793	0.791079	1.19237	1.08758	1.30061
3.37209	0.709372	0.63025	0.791961	1.19163	1.08643	1.29797
3.37289	0.704814	0.624879	0.785226	1.19358	1.0897	1.30007
3.375	0.701333	0.622161	0.783977	1.19212	1.08539	1.30045
3.37736	0.701333	0.622161	0.783977	1.19212	1.08539	1.30045
3.37838	0.699462	0.620959	0.781725	1.19141	1.08475	1.29879
3.38	0.699462	0.620959	0.781725	1.19141	1.08475	1.29879
3.38095	0.699043	0.620538	0.780642	1.18981	1.08326	1.29155
3.38235	0.700533	0.62203	0.782506	1.19035	1.08258	1.29547
3.38333	0.700533	0.62203	0.782506	1.19035	1.08258	1.29547
3.38461	0.698998	0.619964	0.781075	1.18912	1.08082	1.29544
3.38636	0.695143	0.616605	0.77841	1.1945	1.08605	1.29994
3.3871	0.695143	0.616605	0.77841	1.1945	1.08605	1.29994
3.39024	0.69238	0.614267	0.773739	1.19083	1.08703	1.30038
3.3913	0.690582	0.610837	0.768641	1.18787	1.08423	1.29583
3.39344	0.691103	0.611535	0.768763	1.18545	1.08252	1.29362
3.39394	0.690682	0.612343	0.769668	1.1863	1.08538	1.29349
3.39473	0.690682	0.612343	0.769668	1.1863	1.08538	1.29349
3.39534	0.690588	0.612102	0.769741	1.18805	1.08633	1.2962
3.39583	0.690588	0.612102	0.769741	1.18805	1.08633	1.2962
3.39623	0.692337	0.613747	0.771333	1.18332	1.08229	1.28967
3.39682	0.69351	0.614805	0.772728	1.17952	1.07521	1.2881
3.4	0.694425	0.61566	0.773748	1.17584	1.07141	1.28405
3.40385	0.687343	0.607574	0.764625	1.17217	1.06698	1.27835
3.40477	0.686935	0.608697	0.765697	1.17121	1.06692	1.27746
3.4054	0.686935	0.608697	0.765697	1.17121	1.06692	1.27746
3.40817	0.676998	0.599953	0.755202	1.17427	1.07065	1.27958
3.40909	0.676621	0.599962	0.752412	1.16974	1.06981	1.27562
3.41026	0.676621	0.599962	0.752412	1.16974	1.06981	1.27562
3.41071	0.676621	0.599962	0.752412	1.16974	1.06981	1.27562
3.41304	0.678996	0.60022	0.757313	1.171	1.07059	1.27693
3.4138	0.679591	0.602276	0.757715	1.17056	1.06898	1.2782
3.41464	0.67865	0.601591	0.757154	1.17094	1.06974	1.27939
3.41667	0.67644	0.600134	0.756274	1.17447	1.07277	1.28193
3.41818	0.675423	0.600582	0.752779	1.17666	1.07248	1.28546
3.42	0.673893	0.598753	0.752596	1.17635	1.07404	1.28458
3.42105	0.673063	0.598079	0.751949	1.17251	1.06907	1.28163
3.42222	0.672554	0.598284	0.750307	1.17371	1.07198	1.28361
3.425	0.672129	0.598245	0.750342	1.17375	1.07155	1.28335
3.42857	0.673813	0.597102	0.752498	1.17092	1.06885	1.28296
3.43181	0.672227	0.594637	0.750143	1.16763	1.06445	1.2776
3.43243	0.673621	0.596034	0.751105	1.16607	1.0609	1.2728
3.43479	0.672324	0.594616	0.748821	1.15738	1.05374	1.2659
3.43589	0.674023	0.596516	0.75107	1.15458	1.05154	1.26253
3.44186	0.673763	0.597064	0.750019	1.14796	1.04651	1.25819
3.44444	0.666897	0.587814	0.742194	1.15013	1.04756	1.25873
3.44615	0.665837	0.583904	0.741172	1.15068	1.04719	1.26247
3.44643	0.661198	0.580247	0.735477	1.15431	1.04997	1.26482
3.44681	0.660041	0.579314	0.734286	1.15403	1.05159	1.26524
3.44737	0.660041	0.579314	0.734286	1.15403	1.05159	1.26524
3.45	0.658356	0.577457	0.733605	1.15659	1.05318	1.2682
3.45238	0.654924	0.573841	0.729317	1.1597	1.05626	1.27287
3.45454	0.653754	0.57448	0.730634	1.15527	1.04969	1.26728
3.45652	0.654436	0.57489	0.732474	1.15728	1.05139	1.26891
3.45715	0.651016	0.570035	0.729577	1.15522	1.04911	1.26682
3.45762	0.650589	0.569588	0.72923	1.15736	1.0525	1.26908
3.45947	0.652714	0.57325	0.731172	1.15505	1.04864	1.26576
3.46154	0.651276	0.572227	0.72872	1.15539	1.04811	1.26532
3.46296	0.647033	0.569	0.724416	1.15538	1.0483	1.26442
3.46342	0.647033	0.569	0.724416	1.15538	1.0483	1.26442
3.46428	0.64522	0.566207	0.722635	1.15827	1.05032	1.26674
3.46552	0.643868	0.564705	0.721141	1.15835	1.05225	1.26702
3.46666	0.643868	0.564705	0.721141	1.15835	1.05225	1.26702
3.46774	0.643868	0.564705	0.721141	1.15835	1.05225	1.26702
3.46808	0.643868	0.564705	0.721141	1.15835	1.05225	1.26702
3.46875	0.643868	0.565532	0.72057	1.15835	1.05095	1.26633
3.47058	0.644312	0.566951	0.721032	1.1562	1.05	1.26382
3.47222	0.642745	0.564406	0.720173	1.16144	1.05575	1.26671
3.47368	0.644611	0.564882	0.722126	1.16209	1.0556	1.26745
3.475	0.643892	0.563498	0.721738	1.16383	1.05614	1.27034
3.47619	0.644614	0.566728	0.72258	1.16663	1.0622	1.27282
3.47727	0.642668	0.566587	0.721001	1.16763	1.05965	1.27323
3.48	0.625271	0.544943	0.704871	1.15991	1.0522	1.26307
3.48148	0.617895	0.539485	0.696339	1.16554	1.0578	1.26872
3.48215	0.617895	0.539485	0.696339	1.16554	1.0578	1.26872
3.48387	0.61901	0.540564	0.697706	1.16486	1.05507	1.26607
3.48718	0.61901	0.540564	0.697706	1.16486	1.05507	1.26607
3.48781	0.61901	0.540564	0.697706	1.16486	1.05507	1.26607
3.48837	0.61901	0.540564	0.697706	1.16486	1.05507	1.26607
3.49123	0.61901	0.540564	0.697706	1.16486	1.05507	1.26607
3.49781	0.61901	0.540564	0.697706	1.16486	1.05507	1.26607
3.5	0.601685	0.52689	0.678926	1.18201	1.07418	1.28172
3.51111	0.601685	0.52689	0.678926	1.18201	1.07418	1.28172
3.5122	0.601685	0.52689	0.678926	1.18201	1.07418	1.28172
3.51281	0.601685	0.52689	0.678926	1.18201	1.07418	1.28172
3.51352	0.601685	0.52689	0.678926	1.18201	1.07418	1.28172
3.51428	0.601685	0.52689	0.678926	1.18201	1.07418	1.28172
3.51515	0.602796	0.527864	0.680182	1.18245	1.07604	1.28376
3.51612	0.603975	0.528999	0.681504	1.18269	1.07521	1.28358
3.52381	0.594895	0.520863	0.671326	1.18291	1.07464	1.28923
3.525	0.597206	0.52275	0.673214	1.18152	1.07233	1.2855
3.52542	0.597206	0.52275	0.673214	1.18152	1.07233	1.2855
3.52632	0.598392	0.523733	0.674644	1.18195	1.07237	1.28632
3.52777	0.59834	0.523691	0.674476	1.18226	1.07377	1.2873
3.52942	0.601303	0.526523	0.678913	1.18436	1.07301	1.28775
3.53061	0.600448	0.525652	0.677942	1.18316	1.07433	1.28746
3.53191	0.600448	0.525652	0.677942	1.18316	1.07433	1.28746
3.53333	0.606157	0.52903	0.684112	1.17859	1.0698	1.28243
3.53846	0.606838	0.530294	0.68282	1.17859	1.07208	1.28046
3.54054	0.605801	0.528889	0.682777	1.17528	1.06757	1.27617
3.54099	0.607015	0.529716	0.684144	1.17601	1.06816	1.27823
3.54286	0.609677	0.533369	0.685776	1.17675	1.06953	1.27749
3.54546	0.605282	0.530511	0.681758	1.1797	1.07461	1.28221
3.54688	0.606161	0.531287	0.682778	1.17835	1.06993	1.28251
3.54762	0.608156	0.531407	0.685348	1.17541	1.06819	1.27879
3.54902	0.608831	0.532124	0.686149	1.1701	1.06343	1.2737
3.55	0.606871	0.531274	0.684548	1.1659	1.05868	1.26918
3.55173	0.607406	0.531902	0.685181	1.16587	1.06047	1.26903
3.55264	0.610277	0.534405	0.686285	1.1654	1.05896	1.26983
3.55319	0.610277	0.534405	0.686285	1.1654	1.05896	1.26983
3.55357	0.610277	0.534405	0.686285	1.1654	1.05896	1.26983
3.55556	0.60515	0.52717	0.683402	1.16911	1.06255	1.27386
3.55882	0.606251	0.528139	0.684864	1.16905	1.06181	1.2757
3.56	0.606251	0.527591	0.681421	1.16905	1.06254	1.27468
3.56097	0.607702	0.530048	0.68261	1.1683	1.06319	1.27282
3.5625	0.608993	0.531334	0.683832	1.16691	1.06361	1.27229
3.56364	0.609494	0.531471	0.682602	1.16825	1.06342	1.2747
3.56604	0.612261	0.534001	0.686233	1.16437	1.05834	1.26887
3.56757	0.617427	0.540158	0.693475	1.15658	1.04914	1.26361
3.56862	0.620189	0.542704	0.696576	1.15478	1.04812	1.26336
3.57143	0.617138	0.540113	0.692669	1.15699	1.04982	1.2651
3.57376	0.617541	0.540839	0.69291	1.1563	1.0506	1.26549
3.57407	0.617541	0.540839	0.69291	1.1563	1.0506	1.26549
3.575	0.620014	0.543145	0.695505	1.15627	1.04837	1.26553
3.57627	0.620014	0.543145	0.695505	1.15627	1.04837	1.26553
3.57894	0.62137	0.544465	0.697302	1.15047	1.04361	1.25848
3.57999	0.620194	0.543409	0.695935	1.15034	1.04293	1.25739
3.58139	0.619712	0.542596	0.695249	1.14693	1.04034	1.25521
3.58333	0.620857	0.543533	0.696559	1.14573	1.03878	1.25343
3.58491	0.60978	0.532563	0.684983	1.14894	1.04136	1.25629
3.58823	0.613199	0.534672	0.68958	1.14772	1.04087	1.25346
3.59091	0.615192	0.536525	0.692782	1.14553	1.03897	1.25056
3.59184	0.616639	0.535825	0.692953	1.14477	1.03682	1.24837
3.59322	0.616043	0.534717	0.692295	1.13965	1.03448	1.24648
3.59375	0.616043	0.534717	0.692295	1.13965	1.03448	1.24648
3.6	0.612475	0.532175	0.690855	1.1352	1.03107	1.24062
3.60377	0.609381	0.529674	0.686767	1.13237	1.02725	1.24086
3.60527	0.610503	0.530664	0.688089	1.13265	1.02782	1.23968
3.60606	0.610503	0.530664	0.688089	1.13265	1.02782	1.23968
3.60784	0.612257	0.532179	0.689864	1.12461	1.02035	1.23102
3.60976	0.611062	0.53123	0.688555	1.12416	1.01965	1.22861
3.61111	0.609271	0.52908	0.687229	1.12278	1.019	1.22607
3.61404	0.607583	0.527696	0.685402	1.12281	1.01901	1.22669
3.61538	0.60558	0.527617	0.683807	1.12582	1.01813	1.23008
3.61818	0.603149	0.525253	0.681007	1.12536	1.0215	1.23257
3.61904	0.604401	0.526271	0.682846	1.12343	1.01811	1.23036
3.62	0.604401	0.526271	0.682846	1.12343	1.01811	1.23036
3.62163	0.60364	0.524378	0.681247	1.12602	1.02081	1.23185
3.62264	0.6057	0.52629	0.683824	1.1239	1.02013	1.23034
3.625	0.602398	0.524343	0.679942	1.11885	1.01303	1.22706
3.62791	0.608155	0.528079	0.683944	1.11622	1.01105	1.2231
3.62857	0.606033	0.526112	0.68279	1.11705	1.01209	1.22488
3.62963	0.604899	0.525071	0.681388	1.11688	1.01198	1.22255
3.63044	0.604899	0.525071	0.681388	1.11688	1.01198	1.22255
3.63265	0.600613	0.524763	0.6773	1.11913	1.01417	1.22395
3.63636	0.601426	0.525295	0.678337	1.11692	1.01356	1.21808
3.63889	0.606619	0.530082	0.682091	1.11401	1.00898	1.21577
3.64	0.601988	0.526892	0.676603	1.11496	1.00959	1.2181
3.64102	0.601988	0.526892	0.676603	1.11496	1.00959	1.2181
3.64285	0.601988	0.526892	0.676603	1.11496	1.00959	1.2181
3.64406	0.605579	0.528889	0.678357	1.12119	1.01632	1.2235
3.64517	0.605579	0.528889	0.678357	1.12119	1.01632	1.2235
3.64583	0.605019	0.529385	0.677696	1.12349	1.01791	1.226
3.64913	0.606147	0.5286	0.679193	1.12244	1.01863	1.22645
3.64999	0.606147	0.5286	0.679193	1.12244	1.01863	1.22645
3.65117	0.607339	0.529662	0.680535	1.12246	1.01611	1.22599
3.65217	0.607586	0.530426	0.680302	1.12492	1.01745	1.23156
3.65625	0.598438	0.518835	0.673021	1.12547	1.01844	1.23246
3.65714	0.598438	0.518835	0.673021	1.12547	1.01844	1.23246
3.6579	0.601259	0.521619	0.676478	1.12558	1.01898	1.23297
3.65854	0.601995	0.521963	0.677221	1.12525	1.01915	1.23086
3.65957	0.601427	0.520909	0.675385	1.12776	1.02126	1.23176
3.66038	0.601427	0.520909	0.675385	1.12776	1.02126	1.23176
3.66667	0.6013	0.520328	0.67686	1.1316	1.02929	1.23888
3.67117	0.597332	0.516843	0.672016	1.12581	1.02428	1.23108
3.67347	0.593875	0.512764	0.668295	1.12708	1.02262	1.23209
3.67442	0.593875	0.512764	0.668295	1.12708	1.02262	1.23209
3.675	0.595118	0.513552	0.669834	1.12524	1.02172	1.22943
3.67567	0.596374	0.515122	0.671537	1.12584	1.02203	1.22963
3.67647	0.594271	0.514313	0.668992	1.12773	1.02446	1.23356
3.67742	0.594271	0.514313	0.668992	1.12773	1.02446	1.23356
3.68	0.593213	0.512213	0.666511	1.12773	1.02227	1.23345
3.68293	0.594389	0.513378	0.668725	1.12352	1.01829	1.2303
3.6842	0.59571	0.514636	0.670266	1.12336	1.01864	1.23027
3.68571	0.596722	0.515871	0.671476	1.1237	1.01825	1.23099
3.68751	0.600344	0.521402	0.676598	1.12557	1.02195	1.23077
3.69047	0.602258	0.522978	0.678361	1.12408	1.01911	1.22995
3.69231	0.600971	0.521636	0.6768	1.11735	1.01182	1.2248
3.69566	0.598929	0.519849	0.673878	1.12397	1.0173	1.2329
3.69697	0.596793	0.518811	0.67073	1.12663	1.01952	1.23586
3.69768	0.596793	0.518811	0.67073	1.12663	1.01952	1.23586
3.7	0.589969	0.510953	0.664671	1.11351	1.0093	1.22045
3.70213	0.588976	0.510379	0.66298	1.11729	1.01273	1.22339
3.7027	0.588976	0.510379	0.66298	1.11729	1.01273	1.22339
3.7037	0.58815	0.507194	0.662232	1.12	1.01587	1.2274
3.70454	0.58815	0.507194	0.662232	1.12	1.01587	1.2274
3.70589	0.586028	0.506104	0.6606	1.12283	1.01874	1.22982
3.70968	0.585358	0.505091	0.661279	1.12307	1.01949	1.23034
3.71154	0.586414	0.506021	0.662402	1.11922	1.01448	1.22675
3.71428	0.585371	0.506155	0.661925	1.11678	1.01318	1.22529
3.71697	0.585403	0.50573	0.661558	1.12225	1.01802	1.23097
3.72222	0.580709	0.497144	0.656928	1.12638	1.02237	1.23551
3.72341	0.584209	0.499371	0.659538	1.12614	1.02187	1.23435
3.72727	0.578673	0.494535	0.653114	1.13705	1.03338	1.24668
3.72973	0.577701	0.492195	0.654746	1.14004	1.03154	1.2496
3.73077	0.578781	0.49308	0.656054	1.13837	1.03056	1.2483
3.73334	0.578838	0.495118	0.654252	1.1389	1.02908	1.24712
3.73809	0.587195	0.503774	0.663202	1.13318	1.02325	1.2463
3.74138	0.589366	0.505282	0.665753	1.13423	1.02595	1.24535
3.74285	0.590524	0.506372	0.666864	1.13363	1.02226	1.24342
3.74359	0.590524	0.506372	0.666864	1.13363	1.02226	1.24342
3.75	0.588374	0.503809	0.662953	1.13869	1.02841	1.25027
3.75758	0.572743	0.487834	0.649666	1.15148	1.03704	1.26232
3.76316	0.572961	0.487424	0.651936	1.15423	1.04136	1.26624
3.76595	0.57574	0.489748	0.654832	1.15423	1.04143	1.26776
3.76923	0.578009	0.49223	0.655679	1.15646	1.04108	1.26841
3.77084	0.577143	0.489492	0.655357	1.15999	1.04242	1.2706
3.77142	0.577143	0.489492	0.655357	1.15999	1.04242	1.2706
3.77358	0.574794	0.489363	0.653879	1.15878	1.0422	1.27186
3.775	0.575375	0.489534	0.656586	1.15989	1.04317	1.27407
3.77778	0.576631	0.490721	0.658119	1.15578	1.03886	1.27026
3.78261	0.583505	0.497503	0.663697	1.15184	1.03396	1.26595
3.78431	0.584687	0.498765	0.664746	1.15045	1.03267	1.26408
3.78571	0.580416	0.49195	0.662202	1.15186	1.03312	1.26682
3.78788	0.578982	0.490956	0.660301	1.15647	1.03673	1.27143
3.78847	0.578982	0.490956	0.660301	1.15647	1.03673	1.27143
3.78947	0.579728	0.49148	0.662305	1.15634	1.03779	1.27267
3.79245	0.576938	0.490311	0.657891	1.16014	1.03974	1.27504
3.79311	0.578768	0.492369	0.659678	1.16023	1.0395	1.27728
3.79486	0.577605	0.491387	0.658179	1.15969	1.0389	1.2765
3.79546	0.577605	0.491387	0.658179	1.15969	1.0389	1.2765
3.8	0.578126	0.49211	0.661074	1.163	1.04386	1.27719
3.80357	0.578514	0.491731	0.660408	1.16133	1.04218	1.27732
3.80487	0.580813	0.497674	0.661131	1.15806	1.0371	1.27383
3.80555	0.580813	0.497674	0.661131	1.15806	1.0371	1.27383
3.80952	0.58523	0.499718	0.666402	1.15405	1.03475	1.27016
3.81035	0.58768	0.50255	0.668488	1.14049	1.02065	1.25476
3.8125	0.588581	0.505384	0.668467	1.13848	1.01832	1.25404
3.81579	0.591187	0.507591	0.671492	1.13901	1.01752	1.25606
3.81818	0.589382	0.506426	0.669724	1.14071	1.02138	1.2577
3.82	0.591699	0.508385	0.674118	1.13745	1.01851	1.2541
3.82051	0.590344	0.507097	0.67255	1.13683	1.01607	1.25279
3.82354	0.591141	0.507549	0.672801	1.13433	1.01728	1.25147
3.825	0.58883	0.503484	0.672176	1.13758	1.01753	1.25296
3.82608	0.589205	0.50502	0.671799	1.13881	1.01925	1.25618
3.82857	0.590322	0.50568	0.673126	1.13974	1.02011	1.25314
3.83333	0.590322	0.50568	0.673126	1.13974	1.02011	1.25314
3.83636	0.582851	0.498422	0.663371	1.14513	1.02534	1.25922
3.83674	0.582851	0.498422	0.663371	1.14513	1.02534	1.25922
3.83784	0.582851	0.498422	0.663371	1.14513	1.02534	1.25922
3.83871	0.580517	0.494647	0.664363	1.14837	1.02717	1.26224
3.84374	0.583899	0.497934	0.66849	1.14793	1.02666	1.26139
3.84444	0.585033	0.498767	0.669547	1.14569	1.02476	1.25755
3.84615	0.586175	0.499894	0.67067	1.14575	1.0248	1.258
3.8466	0.586175	0.499894	0.67067	1.14575	1.0248	1.258
3.85294	0.590805	0.501935	0.675428	1.14079	1.02348	1.25412
3.85365	0.590805	0.501935	0.675428	1.14079	1.02348	1.25412
3.85417	0.593419	0.504168	0.678209	1.1426	1.0218	1.25605
3.85454	0.593419	0.504168	0.678209	1.1426	1.0218	1.25605
3.85715	0.593126	0.503599	0.677884	1.14159	1.02157	1.25587
3.86111	0.591794	0.502445	0.676357	1.14197	1.0204	1.25547
3.86206	0.591794	0.502445	0.676357	1.14197	1.0204	1.25547
3.86275	0.59308	0.503609	0.677813	1.1426	1.02144	1.25665
3.86539	0.586898	0.492278	0.67	1.14345	1.02363	1.25853
3.86666	0.583197	0.488775	0.668104	1.14756	1.02847	1.2629
3.86843	0.584229	0.489513	0.669333	1.14626	1.02709	1.26355
3.87097	0.585598	0.490957	0.671033	1.14638	1.02734	1.26226
3.8718	0.587093	0.492191	0.672813	1.14654	1.02711	1.26234
3.87499	0.587659	0.493558	0.67252	1.14776	1.02955	1.26496
3.87804	0.589175	0.493811	0.674098	1.14278	1.02228	1.25929
3.88095	0.591784	0.496542	0.676859	1.14229	1.02166	1.26082
3.88235	0.594102	0.497264	0.678921	1.14135	1.02158	1.25937
3.88461	0.597178	0.500003	0.682393	1.1371	1.01853	1.25359
3.88571	0.595889	0.499448	0.681037	1.14198	1.02626	1.26054
3.88889	0.594832	0.49898	0.679079	1.13971	1.02189	1.2547
3.89091	0.596363	0.500105	0.680622	1.13936	1.02063	1.25428
3.8919	0.597813	0.501179	0.682679	1.13936	1.02045	1.25376
3.89473	0.59024	0.496644	0.674195	1.14884	1.03073	1.26117
3.9	0.589289	0.498198	0.676704	1.14923	1.03164	1.26392
3.90197	0.589289	0.498198	0.676704	1.14923	1.03164	1.26392
3.90244	0.589289	0.498198	0.676704	1.14923	1.03164	1.26392
3.90323	0.589289	0.498198	0.676704	1.14923	1.03164	1.26392
3.90565	0.588413	0.497391	0.676308	1.15399	1.03354	1.26842
3.90625	0.588413	0.497391	0.676308	1.15399	1.03354	1.26842
3.90741	0.588413	0.497391	0.676308	1.15399	1.03354	1.26842
3.91177	0.581787	0.492622	0.6681	1.15259	1.03207	1.26509
3.91304	0.581787	0.492622	0.6681	1.15259	1.03207	1.26509
3.91429	0.579038	0.487757	0.666656	1.15528	1.03414	1.26807
3.91667	0.582211	0.491268	0.669284	1.1512	1.03183	1.26564
3.91893	0.57966	0.486638	0.665202	1.15477	1.03493	1.2687
3.92308	0.569177	0.478079	0.652914	1.15521	1.03726	1.27296
3.92684	0.569117	0.479761	0.652941	1.1513	1.03389	1.26422
3.92727	0.569117	0.479761	0.652941	1.1513	1.03389	1.26422
3.93103	0.558978	0.468619	0.643376	1.14476	1.0238	1.25434
3.93334	0.552461	0.464	0.634774	1.14906	1.02885	1.26384
3.93478	0.552461	0.464	0.634774	1.14906	1.02885	1.26384
3.93549	0.549575	0.459886	0.63088	1.14828	1.02361	1.26375
3.9375	0.547215	0.459399	0.627467	1.15001	1.02526	1.26694
3.93783	0.547215	0.459399	0.627467	1.15001	1.02526	1.26694
3.9394	0.547215	0.459399	0.627467	1.15001	1.02526	1.26694
3.94118	0.547215	0.459399	0.627467	1.15001	1.02526	1.26694
3.94445	0.544526	0.455781	0.623539	1.15131	1.02755	1.26814
3.94546	0.544526	0.455781	0.623539	1.15131	1.02755	1.26814
3.94594	0.544526	0.455781	0.623539	1.15131	1.02755	1.26814
3.94652	0.544934	0.45603	0.625791	1.15445	1.03209	1.27517
3.94999	0.547728	0.458595	0.628865	1.15057	1.0288	1.27091
3.95238	0.544975	0.45574	0.624678	1.14666	1.02315	1.26655
3.95349	0.546725	0.457784	0.626815	1.1397	1.01777	1.258
3.95454	0.546725	0.457784	0.626815	1.1397	1.01777	1.258
3.95919	0.546636	0.455896	0.627722	1.13805	1.01603	1.25788
3.96	0.547944	0.457073	0.629199	1.13834	1.01612	1.25898
3.96079	0.547944	0.457073	0.629199	1.13834	1.01612	1.25898
3.96154	0.545023	0.454836	0.624586	1.13766	1.01663	1.25701
3.96226	0.545023	0.454836	0.624586	1.13766	1.01663	1.25701
3.96552	0.547997	0.4579	0.628076	1.137	1.01692	1.25939
3.96874	0.542163	0.447979	0.624893	1.14544	1.023	1.26352
3.9697	0.546689	0.452323	0.632587	1.14083	1.01862	1.25948
3.97059	0.548659	0.454708	0.634637	1.13844	1.01754	1.25748
3.97142	0.548659	0.454708	0.634637	1.13844	1.01754	1.25748
3.97223	0.549997	0.455809	0.636387	1.1387	1.01725	1.25848
3.97368	0.548658	0.454478	0.635043	1.13803	1.0188	1.25683
3.97501	0.551639	0.45686	0.638991	1.13454	1.01297	1.25238
3.97674	0.552903	0.457863	0.640463	1.13357	1.0127	1.25144
3.97777	0.553019	0.45791	0.640391	1.13437	1.01217	1.25306
3.97917	0.553019	0.45791	0.640391	1.13437	1.01217	1.25306
3.97959	0.553019	0.45791	0.640391	1.13437	1.01217	1.25306
3.98	0.554263	0.459552	0.641952	1.13566	1.01389	1.2545
3.98038	0.554263	0.459552	0.641952	1.13566	1.01389	1.2545
3.98076	0.554263	0.459552	0.641952	1.13566	1.01389	1.2545
4	0.545657	0.4508	0.633525	1.15042	1.02723	1.26966
4.02703	0.523393	0.426386	0.612317	1.15129	1.02319	1.27438
4.02778	0.525228	0.427336	0.614262	1.14426	1.01423	1.26564
4.03031	0.527883	0.427669	0.615533	1.13772	1.01293	1.25907
4.03226	0.531075	0.430297	0.619907	1.13872	1.01058	1.25868
4.03333	0.531075	0.430297	0.619907	1.13872	1.01058	1.25868
4.03449	0.530129	0.428809	0.618444	1.14226	1.01391	1.26222
4.03773	0.529832	0.427494	0.620977	1.14074	1.01375	1.25851
4.03846	0.534115	0.4314	0.625398	1.13537	1.00534	1.2543
4.04166	0.534398	0.432841	0.625389	1.13816	1.00835	1.25817
4.04256	0.534398	0.432841	0.625389	1.13816	1.00835	1.25817
4.04762	0.535864	0.435865	0.624479	1.13951	1.013	1.25983
4.04999	0.534818	0.436958	0.624522	1.13888	1.01107	1.2583
4.05129	0.522187	0.427714	0.609899	1.14172	1.01639	1.25977
4.05264	0.523478	0.428869	0.611336	1.14118	1.01556	1.25849
4.05882	0.519023	0.420117	0.60658	1.14168	1.01498	1.26353
4.06001	0.520462	0.421289	0.608256	1.14263	1.01768	1.26617
4.0625	0.523281	0.423597	0.612396	1.13758	1.01055	1.25911
4.06451	0.524954	0.42485	0.614397	1.13621	1.00972	1.25741
4.06666	0.523958	0.422232	0.613779	1.13975	1.01427	1.26322
4.06977	0.516323	0.41798	0.609495	1.14427	1.02058	1.26788
4.07143	0.516832	0.418823	0.610557	1.13534	1.00834	1.25793
4.07895	0.522609	0.42435	0.617805	1.13235	1.00337	1.25864
4.08	0.519464	0.419559	0.616248	1.13645	1.0064	1.26454
4.08108	0.519464	0.419559	0.616248	1.13645	1.0064	1.26454
4.08333	0.522091	0.42212	0.619798	1.13583	1.00527	1.26114
4.0851	0.518918	0.419792	0.614559	1.13997	1.00936	1.26475
4.08572	0.518918	0.419792	0.614559	1.13997	1.00936	1.26475
4.08824	0.517023	0.418735	0.612585	1.13394	1.00437	1.25883
4.08889	0.517023	0.418735	0.612585	1.13394	1.00437	1.25883
4.09092	0.516321	0.417642	0.61333	1.13209	1.00565	1.25667
4.09755	0.51936	0.420197	0.616874	1.13256	1.00131	1.2579
4.10001	0.506323	0.404805	0.603461	1.13933	1.00997	1.26184
4.10346	0.506323	0.404805	0.603461	1.13933	1.00997	1.26184
4.10639	0.510045	0.407481	0.608353	1.14213	1.01283	1.26783
4.10811	0.510711	0.408522	0.609572	1.14524	1.01775	1.27113
4.11364	0.498328	0.392482	0.600631	1.15091	1.0224	1.27893
4.11628	0.493396	0.389615	0.592453	1.15073	1.02539	1.27893
4.11765	0.493396	0.389615	0.592453	1.15073	1.02539	1.27893
4.12245	0.478147	0.370942	0.578543	1.15959	1.02963	1.29308
4.125	0.475602	0.367903	0.575486	1.16025	1.03373	1.28982
4.12902	0.476566	0.366328	0.577	1.16505	1.03778	1.29564
4.13044	0.474545	0.363517	0.578543	1.17032	1.04234	1.30099
4.13334	0.47602	0.36463	0.580323	1.1696	1.04443	1.29721
4.13793	0.474998	0.362591	0.582013	1.17235	1.0468	1.29996
4.14286	0.477103	0.362448	0.586122	1.16324	1.03979	1.29559
4.14583	0.479788	0.364321	0.589921	1.15976	1.03778	1.29254
4.14705	0.479788	0.364321	0.589921	1.15976	1.03778	1.29254
4.15151	0.478298	0.366129	0.588272	1.16236	1.03813	1.29783
4.15384	0.479829	0.366338	0.590541	1.16263	1.0371	1.29753
4.1579	0.483422	0.368264	0.593456	1.15918	1.03343	1.29765
4.16129	0.489115	0.375193	0.599675	1.15885	1.03575	1.29287
4.16216	0.489115	0.375193	0.599675	1.15885	1.03575	1.29287
4.1628	0.489115	0.375193	0.599675	1.15885	1.03575	1.29287
4.16327	0.489115	0.375193	0.599675	1.15885	1.03575	1.29287
4.16667	0.487474	0.374877	0.597737	1.16785	1.0447	1.30298
4.17073	0.482159	0.368208	0.593409	1.15011	1.02499	1.28341
4.17308	0.483638	0.369279	0.595139	1.15003	1.02498	1.28571
4.17646	0.468688	0.350751	0.584106	1.16801	1.04075	1.30218
4.17858	0.470417	0.350678	0.586652	1.16704	1.03974	1.30204
4.17948	0.469187	0.349748	0.585111	1.16676	1.04048	1.30226
4.18183	0.476669	0.361438	0.588737	1.16001	1.03209	1.29821
4.18519	0.473214	0.355585	0.584519	1.1602	1.03492	1.29463
4.18604	0.474091	0.358032	0.586029	1.15728	1.03167	1.29078
4.1875	0.474091	0.358032	0.586029	1.15728	1.03167	1.29078
4.18918	0.472759	0.352816	0.585542	1.15439	1.02828	1.28811
4.19148	0.472603	0.352485	0.586449	1.15442	1.02865	1.29097
4.19231	0.472603	0.352485	0.586449	1.15442	1.02865	1.29097
4.19444	0.474399	0.35392	0.588411	1.15378	1.02827	1.2913
4.19607	0.475489	0.354474	0.589955	1.15423	1.02788	1.28434
4.2	0.46495	0.344583	0.582808	1.16224	1.03519	1.29971
4.20589	0.476817	0.360214	0.596525	1.15479	1.029	1.29168
4.21212	0.484616	0.365728	0.602324	1.15004	1.02378	1.28719
4.21276	0.484616	0.365728	0.602324	1.15004	1.02378	1.28719
4.21429	0.486518	0.366816	0.604519	1.15022	1.02316	1.2869
4.21875	0.48804	0.367984	0.60652	1.15105	1.02307	1.28956
4.22222	0.489318	0.369232	0.60772	1.15117	1.02408	1.29005
4.22581	0.488621	0.369012	0.607401	1.15173	1.0249	1.29009
4.22858	0.490531	0.370365	0.609482	1.15106	1.023	1.28862
4.23214	0.491907	0.373316	0.610912	1.15309	1.02458	1.29013
4.23255	0.491907	0.373316	0.610912	1.15309	1.02458	1.29013
4.23334	0.493372	0.374375	0.612312	1.15411	1.0277	1.29162
4.2381	0.49266	0.374636	0.612473	1.15185	1.02438	1.29266
4.24243	0.489731	0.371913	0.611434	1.15256	1.02563	1.29265
4.2449	0.493156	0.37437	0.61503	1.14651	1.0173	1.28556
4.25	0.476829	0.357527	0.5966	1.1453	1.01614	1.28318
4.25715	0.474739	0.354356	0.592544	1.14595	1.01891	1.2854
4.25807	0.472283	0.354481	0.592016	1.15144	1.02274	1.29213
4.2647	0.472321	0.354662	0.592621	1.14409	1.01554	1.2819
4.26667	0.473643	0.355718	0.594292	1.14427	1.01646	1.28199
4.27027	0.469087	0.353573	0.588115	1.15041	1.02398	1.29105
4.28124	0.473125	0.357753	0.593294	1.14437	1.01901	1.29133
4.28572	0.481398	0.366547	0.601668	1.14071	1.01573	1.28511
4.28947	0.475954	0.35846	0.593566	1.14916	1.02243	1.29408
4.29032	0.477631	0.359649	0.595785	1.14924	1.02444	1.29583
4.29411	0.471189	0.359345	0.586958	1.15082	1.02301	1.29515
4.3	0.466773	0.353267	0.583265	1.14822	1.02139	1.2966
4.30189	0.473014	0.359964	0.590328	1.14802	1.01956	1.28851
4.30304	0.473014	0.359964	0.590328	1.14802	1.01956	1.28851
4.30435	0.467465	0.350804	0.582903	1.15536	1.02664	1.29653
4.30769	0.461523	0.350859	0.580321	1.15314	1.02122	1.2973
4.31034	0.461941	0.347866	0.580576	1.14385	1.01146	1.28512
4.3125	0.46288	0.348963	0.581868	1.14434	1.01076	1.28765
4.3158	0.454783	0.341149	0.572793	1.14905	1.0162	1.29331
4.31708	0.453664	0.34022	0.570834	1.14852	1.0156	1.29361
4.31818	0.448246	0.33277	0.562439	1.14847	1.01761	1.29237
4.32001	0.44935	0.333445	0.56401	1.14901	1.01386	1.29324
4.32143	0.450574	0.334618	0.565285	1.14631	1.01442	1.2907
4.32352	0.449034	0.333755	0.563328	1.14641	1.01396	1.29089
4.32608	0.452182	0.33523	0.57011	1.14705	1.01318	1.29329
4.33334	0.453833	0.337208	0.571799	1.14818	1.01296	1.28955
4.34146	0.462014	0.346667	0.577172	1.13283	1.00018	1.2771
4.34375	0.454034	0.343479	0.571952	1.13389	1.00009	1.27938
4.35	0.458231	0.34579	0.57725	1.14025	1.00557	1.28887
4.35483	0.460019	0.348268	0.57994	1.1472	1.00922	1.29746
4.36	0.459729	0.347494	0.579033	1.15078	1.01706	1.30463
4.36666	0.449692	0.340975	0.574257	1.16774	1.02806	1.31723
4.37501	0.445795	0.335588	0.566773	1.16894	1.03487	1.31887
4.38095	0.447058	0.336524	0.568523	1.1717	1.03796	1.32316
4.38235	0.448564	0.337623	0.570564	1.16505	1.03045	1.3165
4.38462	0.448228	0.337419	0.569724	1.16741	1.02923	1.32325
4.3871	0.447056	0.336486	0.568935	1.16473	1.02831	1.32162
4.39286	0.444532	0.333273	0.566141	1.16972	1.03028	1.32952
4.39394	0.444532	0.333273	0.566141	1.16972	1.03028	1.32952
4.39999	0.445613	0.333936	0.567641	1.16683	1.03017	1.3227
4.40426	0.454579	0.339361	0.577899	1.15207	1.01504	1.31023
4.4054	0.450401	0.335504	0.573966	1.1574	1.01569	1.31241
4.41026	0.454431	0.33791	0.581221	1.15927	1.02159	1.31291
4.4138	0.447017	0.331667	0.571849	1.16379	1.02712	1.31619
4.41936	0.450934	0.333653	0.575854	1.1488	1.01009	1.30077
4.42222	0.4501	0.332574	0.575862	1.15196	1.01238	1.30339
4.42425	0.452922	0.334515	0.579346	1.14699	1.00637	1.29844
4.42858	0.446368	0.332909	0.575955	1.15997	1.01877	1.31025
4.43333	0.454675	0.337592	0.585571	1.16071	1.01788	1.30656
4.4375	0.444064	0.327457	0.571472	1.17729	1.03479	1.32607
4.44186	0.443223	0.326274	0.570976	1.17652	1.03783	1.33171
4.45	0.450409	0.330809	0.57873	1.17274	1.02612	1.32717
4.45833	0.454048	0.333825	0.588555	1.17417	1.02677	1.32931
4.46512	0.461593	0.336305	0.5974	1.175	1.02767	1.32594
4.46666	0.464258	0.33789	0.600451	1.17532	1.02826	1.33098
4.46808	0.461819	0.336483	0.597652	1.176	1.03101	1.33176
4.46875	0.455017	0.32451	0.590363	1.18525	1.03809	1.34182
4.47223	0.45552	0.328029	0.592772	1.18585	1.04094	1.34683
4.47728	0.438563	0.314132	0.575409	1.19933	1.05068	1.35758
4.48276	0.44091	0.318068	0.578161	1.20201	1.04466	1.35482
4.48386	0.44091	0.318068	0.578161	1.20201	1.04466	1.35482
4.5	0.424784	0.306639	0.556314	1.13487	0.979139	1.2945
4.51111	0.424784	0.306639	0.556314	1.13487	0.979139	1.2945
4.51514	0.424784	0.306639	0.556314	1.13487	0.979139	1.2945
4.52778	0.422293	0.301176	0.556743	1.13464	0.982418	1.29033
4.53572	0.400959	0.281271	0.540381	1.14688	0.994766	1.30125
4.53659	0.400959	0.281271	0.540381	1.14688	0.994766	1.30125
4.53846	0.406158	0.286765	0.544739	1.14504	0.991938	1.30087
4.5432	0.398467	0.280983	0.531248	1.16387	1.01024	1.31692
4.54545	0.398467	0.280983	0.531248	1.16387	1.01024	1.31692
4.54839	0.389042	0.276593	0.51806	1.17325	1.02129	1.32612
4.55882	0.38469	0.266856	0.516022	1.17813	1.01804	1.33881
4.56667	0.349884	0.238047	0.472421	1.20159	1.04485	1.35927
4.57143	0.350263	0.237799	0.472746	1.20188	1.0411	1.35983
4.57894	0.349292	0.235517	0.471436	1.20762	1.04612	1.36199
4.58621	0.347602	0.237912	0.471041	1.21983	1.05636	1.37084
4.58823	0.347602	0.237912	0.471041	1.21983	1.05636	1.37084
4.58975	0.341077	0.233931	0.463614	1.23007	1.06678	1.38393
4.5909	0.341077	0.233931	0.463614	1.23007	1.06678	1.38393
4.59523	0.332926	0.225866	0.460075	1.24093	1.07917	1.39208
4.60001	0.334487	0.227054	0.46214	1.24106	1.07999	1.39618
4.60715	0.343073	0.235956	0.469729	1.24324	1.07843	1.40013
4.6087	0.344757	0.237367	0.472256	1.24461	1.07689	1.40485
4.61538	0.346854	0.2371	0.474347	1.24632	1.08063	1.4055
4.625	0.332241	0.220787	0.457913	1.26422	1.09404	1.42822
4.62963	0.331385	0.219995	0.456601	1.26523	1.09569	1.42715
4.63637	0.328073	0.217824	0.455007	1.2697	1.10042	1.43338
4.64516	0.309054	0.200341	0.43455	1.25905	1.08751	1.42093
4.65385	0.306913	0.193818	0.430275	1.25861	1.09047	1.42304
4.65517	0.306913	0.193818	0.430275	1.25861	1.09047	1.42304
4.66666	0.313966	0.198433	0.43996	1.23506	1.05757	1.40612
4.67499	0.299008	0.187534	0.420531	1.26137	1.08667	1.43447
4.67742	0.304422	0.193054	0.423832	1.25994	1.08683	1.43023
4.67858	0.306169	0.193984	0.425947	1.2598	1.08579	1.43323
4.68182	0.307109	0.194016	0.427424	1.26094	1.08599	1.43574
4.68751	0.291976	0.175344	0.412901	1.27119	1.09498	1.45285
4.68966	0.294072	0.177347	0.418264	1.2714	1.09684	1.45244
4.7	0.304602	0.187553	0.431249	1.25855	1.08446	1.44533
4.70371	0.305801	0.188515	0.43351	1.25222	1.07253	1.43507
4.70588	0.305801	0.188515	0.43351	1.25222	1.07253	1.43507
4.71111	0.312493	0.195988	0.440674	1.24365	1.06543	1.4231
4.72413	0.305203	0.188554	0.434587	1.24011	1.05859	1.42228
4.73171	0.292266	0.174603	0.423731	1.24399	1.06549	1.42782
4.73684	0.278997	0.164432	0.401808	1.26615	1.09079	1.44353
4.73913	0.281068	0.165012	0.404075	1.26789	1.09048	1.4513
4.74194	0.281068	0.165012	0.404075	1.26789	1.09048	1.4513
4.75001	0.289664	0.175377	0.417215	1.25143	1.06728	1.43921
4.7619	0.292482	0.177117	0.420224	1.2548	1.06898	1.44304
4.76924	0.294093	0.178877	0.424899	1.24998	1.06546	1.43568
4.7742	0.295918	0.180026	0.427412	1.2524	1.06616	1.43907
4.775	0.295918	0.180026	0.427412	1.2524	1.06616	1.43907
4.78126	0.282739	0.169992	0.408617	1.25441	1.07037	1.44266
4.78572	0.282739	0.169992	0.408617	1.25441	1.07037	1.44266
4.78787	0.294781	0.178936	0.423572	1.24027	1.05308	1.4252
4.79311	0.304282	0.185228	0.432597	1.22584	1.04025	1.41369
4.80001	0.305331	0.186784	0.435302	1.22103	1.03674	1.41203
4.80769	0.280115	0.16847	0.403691	1.25854	1.07036	1.4563
4.8125	0.256427	0.149256	0.379947	1.28821	1.09755	1.48583
4.81482	0.262433	0.155404	0.38353	1.28202	1.09815	1.47482
4.8158	0.268573	0.16059	0.389677	1.27299	1.08284	1.47067
4.82144	0.262254	0.150517	0.380195	1.28958	1.09299	1.48132
4.83332	0.266272	0.152973	0.388676	1.29004	1.09395	1.48374
4.8372	0.263449	0.147746	0.390068	1.26444	1.06583	1.45768
4.84374	0.269209	0.153097	0.396041	1.26249	1.05965	1.45669
4.84616	0.269687	0.153187	0.397172	1.25833	1.06013	1.45215
4.85366	0.269778	0.15737	0.396529	1.25008	1.05462	1.44328
4.85715	0.269231	0.156871	0.394956	1.26512	1.06626	1.45606
4.86365	0.271027	0.158006	0.397838	1.26602	1.06399	1.45849
4.86668	0.272788	0.159021	0.400394	1.2625	1.05848	1.45239
4.875	0.269104	0.156972	0.395143	1.264	1.06882	1.45556
4.87879	0.271437	0.158219	0.398273	1.26635	1.07191	1.46078
4.88236	0.274719	0.158992	0.403866	1.26066	1.06418	1.45808
4.88463	0.280859	0.168144	0.406575	1.25205	1.04985	1.44475
4.8889	0.280859	0.167793	0.405188	1.25205	1.05135	1.44566
4.89131	0.279398	0.166491	0.403106	1.25148	1.05514	1.4443
4.89285	0.279398	0.166491	0.403106	1.25148	1.05514	1.4443
4.90477	0.29452	0.175102	0.423269	1.25109	1.04838	1.45569
4.91304	0.295059	0.177763	0.422711	1.25758	1.05851	1.46454
4.91666	0.296274	0.178526	0.425295	1.25895	1.0563	1.46444
4.92104	0.307579	0.186462	0.439331	1.24538	1.03828	1.44676
4.92684	0.308983	0.186643	0.441476	1.25614	1.05024	1.45886
4.93333	0.309579	0.187689	0.442404	1.26341	1.0537	1.4645
4.94643	0.294681	0.172618	0.429628	1.2733	1.06744	1.47312
4.95653	0.318605	0.197923	0.447474	1.23106	1.03112	1.43126
4.96155	0.318432	0.197639	0.447242	1.23593	1.03589	1.42986
4.96667	0.322562	0.199751	0.453838	1.23019	1.02684	1.42859
4.9706	0.313294	0.187682	0.44391	1.25198	1.04155	1.4529
5	0.316298	0.190112	0.450121	1.2583	1.0467	1.46278
5.0357	0.328017	0.205176	0.461702	1.23436	1.02702	1.4319
5.03847	0.318653	0.191739	0.45294	1.24198	1.03638	1.44548
5.03999	0.318653	0.191739	0.45294	1.24198	1.03638	1.44548
5.04762	0.308627	0.184297	0.4415	1.25979	1.04547	1.46442
5.0491	0.310887	0.185544	0.444474	1.26141	1.0485	1.46716
5.05883	0.313939	0.1869	0.448488	1.26168	1.05201	1.46224
5.0606	0.313939	0.1869	0.448488	1.26168	1.05201	1.46224
5.06452	0.313939	0.1869	0.448488	1.26168	1.05201	1.46224
5.06668	0.321732	0.194542	0.454432	1.25958	1.04282	1.46071
5.07143	0.324465	0.195961	0.457788	1.25738	1.04121	1.46995
5.07692	0.3222	0.194649	0.455565	1.25848	1.04761	1.46487
5.08107	0.321951	0.194502	0.454996	1.25714	1.04795	1.47001
5.08334	0.321951	0.194502	0.454996	1.25714	1.04795	1.47001
5.12821	0.322054	0.194561	0.462867	1.22037	1.00722	1.42636
5.13334	0.328507	0.200629	0.471748	1.21747	1.00566	1.43448
5.13793	0.331312	0.200788	0.47164	1.21059	0.996933	1.42925
5.14287	0.331312	0.200788	0.47164	1.21059	0.996933	1.42925
5.14634	0.333719	0.202354	0.475307	1.2112	0.988558	1.43036
5.15626	0.338142	0.205987	0.483869	1.21171	0.992512	1.43355
5.16668	0.334426	0.204215	0.477612	1.19878	0.98039	1.41554
5.17499	0.334426	0.204215	0.477612	1.19878	0.98039	1.41554
5.19999	0.329007	0.197272	0.466386	1.22939	1.00954	1.45073
5.2069	0.322065	0.195014	0.463699	1.24187	1.02323	1.46533
5.21874	0.31474	0.188298	0.457528	1.28369	1.07335	1.51042
5.23078	0.3286	0.194977	0.475322	1.25596	1.03803	1.48056
5.24323	0.353539	0.216005	0.502474	1.23549	1.01912	1.45511
5.25001	0.348215	0.212558	0.4972	1.25961	1.03894	1.48216
5.26316	0.347943	0.209164	0.498488	1.26521	1.03773	1.49319
5.26668	0.347943	0.209164	0.498488	1.26521	1.03773	1.49319
5.27501	0.352642	0.211319	0.504307	1.27508	1.05011	1.5077
5.28125	0.350093	0.209789	0.500682	1.27355	1.04741	1.50471
5.28572	0.345998	0.207991	0.503043	1.27885	1.05271	1.51461
5.29168	0.349341	0.209883	0.502435	1.27914	1.05257	1.52067
5.30001	0.349341	0.209907	0.502486	1.27914	1.05642	1.5191
5.31251	0.337808	0.196595	0.49233	1.27868	1.05636	1.5116
5.33333	0.346134	0.202599	0.505346	1.30011	1.06288	1.54513
5.34482	0.347298	0.196066	0.508201	1.3091	1.06958	1.5568
5.35	0.350361	0.19792	0.510944	1.30528	1.06872	1.55098
5.35484	0.350723	0.198688	0.511499	1.30582	1.07637	1.56205
5.36956	0.368548	0.209575	0.528018	1.31745	1.08136	1.57011
5.37499	0.368548	0.209575	0.528018	1.31745	1.08136	1.57011
5.38393	0.388195	0.225059	0.545304	1.30338	1.06609	1.55383
5.38462	0.388195	0.225059	0.545304	1.30338	1.06609	1.55383
5.38889	0.393408	0.228721	0.554959	1.30374	1.06207	1.55503
5.3913	0.396989	0.230927	0.560415	1.30134	1.0629	1.55469
5.40001	0.389898	0.22781	0.547999	1.31246	1.07416	1.56803
5.40541	0.397022	0.241255	0.55613	1.30279	1.06402	1.56174
5.40909	0.397022	0.241255	0.55613	1.30279	1.06402	1.56174
5.41668	0.404425	0.245602	0.566098	1.31509	1.07179	1.57332
5.41862	0.404425	0.245602	0.566098	1.31509	1.07179	1.57332
5.42105	0.400095	0.245806	0.564834	1.30775	1.06085	1.56139
5.42856	0.396548	0.240659	0.558731	1.31033	1.06289	1.56325
5.4375	0.380158	0.226687	0.547751	1.30156	1.05606	1.54965
5.43999	0.380158	0.226687	0.547751	1.30156	1.05606	1.54965
5.44446	0.380158	0.226687	0.547751	1.30156	1.05606	1.54965
5.44736	0.383297	0.228513	0.552646	1.30444	1.06003	1.55531
5.44828	0.383297	0.228513	0.552646	1.30444	1.06003	1.55531
5.45456	0.383297	0.228513	0.552646	1.30444	1.06003	1.55531
5.46153	0.368013	0.217792	0.5339	1.32452	1.07976	1.57435
5.47825	0.381532	0.225538	0.55207	1.33047	1.08261	1.58794
5.47999	0.37641	0.222334	0.54466	1.33206	1.08395	1.58747
5.50001	0.379253	0.224983	0.539807	1.33596	1.09142	1.60512
5.53489	0.375462	0.221679	0.53555	1.3376	1.0917	1.60069
5.53845	0.376533	0.223026	0.536555	1.33716	1.08122	1.59748
5.57143	0.374564	0.212535	0.535734	1.33892	1.0695	1.62066
5.57693	0.377981	0.213999	0.540493	1.33027	1.05997	1.61315
5.58335	0.365711	0.204782	0.530182	1.35155	1.07492	1.64789
5.58622	0.365711	0.204782	0.530182	1.35155	1.07492	1.64789
5.58825	0.365711	0.204782	0.530182	1.35155	1.07492	1.64789
5.5909	0.365711	0.204782	0.530182	1.35155	1.07492	1.64789
5.59459	0.373023	0.198061	0.542784	1.34455	1.07652	1.63489
5.60001	0.373023	0.198061	0.542784	1.34455	1.07652	1.63489
5.60868	0.367439	0.19448	0.535924	1.34248	1.07173	1.63104
5.62499	0.367439	0.19448	0.535924	1.34248	1.07173	1.63104
5.62746	0.363206	0.192355	0.529825	1.34447	1.07794	1.63468
5.62857	0.366193	0.192379	0.534703	1.34733	1.07684	1.63438
5.65957	0.373066	0.204006	0.547019	1.37069	1.08808	1.67345
5.66665	0.390347	0.221376	0.56206	1.34813	1.07762	1.64093
5.68751	0.395037	0.224381	0.564751	1.29988	1.04059	1.58925
5.69999	0.389061	0.218741	0.557782	1.29747	1.03557	1.5809
5.71429	0.375497	0.212346	0.541738	1.31301	1.0479	1.60214
5.72413	0.358421	0.190289	0.527321	1.33482	1.06725	1.61909
5.72502	0.358421	0.190289	0.527321	1.33482	1.06725	1.61909
[truncated: 162 more rows]

## Sheet: Fig3D
		Confidence Interval
Time (arbitrary unit)	M	lower bound	upper bound		Breaks
0.00232095	245	0.00192388	0.00270504		0.564288
0.00656945	246	0.00544556	0.00765662		1.02195
0.00881201	247	0.00730677	0.0102814		1.30048
0.00969172	248	0.00803779	0.0113088		1.7048
0.0106914	249	0.00886968	0.0124776
0.012565	250	0.0104288	0.0146682
0.0143641	251	0.0119214	0.0167765
0.0186663	252	0.0154912	0.0218211
0.0239028	254	0.0198575	0.0279504
0.0257951	255	0.0214486	0.0301536
0.0274109	256	0.0228072	0.0320349
0.0293885	257	0.0244669	0.0343343
0.0308584	258	0.0257018	0.0360442
0.0320605	259	0.026711	0.0374441
0.0328479	260	0.0273719	0.0383578
0.033877	261	0.0282357	0.0395519
0.0358946	262	0.029931	0.0418931
0.0376079	264	0.0313708	0.0438842
0.0384491	265	0.0320792	0.0448633
0.0394796	267	0.0329471	0.0460626
0.0408068	268	0.034065	0.0476071
0.0424987	270	0.03549	0.049576
0.0457564	272	0.0382344	0.0533677
0.0507546	273	0.0424581	0.0591639
0.0539041	274	0.04513	0.0628103
0.0554385	275	0.0464316	0.0645865
0.0568102	276	0.0475992	0.066177
0.057468	278	0.0481591	0.0669396
0.0581667	279	0.0487517	0.0677475
0.0591451	280	0.0495809	0.0688769
0.0606194	281	0.0508318	0.0705783
0.0627872	283	0.0526707	0.0730733
0.0668411	284	0.0561111	0.0777192
0.0707206	285	0.0594333	0.0821707
0.0721734	286	0.0606739	0.0838409
0.0738889	287	0.0621389	0.0858131
0.0763252	288	0.0642179	0.0886032
0.0780562	289	0.0656926	0.0905853
0.0808334	290	0.0680523	0.0937659
0.0830592	291	0.0699451	0.0963074
0.0836311	292	0.0704293	0.0969602
0.0844067	293	0.0710859	0.0978458
0.0859116	294	0.0723593	0.0995671
0.0877382	295	0.0739076	0.101657
0.0887494	296	0.0747684	0.102816
0.089505	298	0.0754117	0.103682
0.0918201	299	0.0773753	0.106329
0.0950134	300	0.0800937	0.109999
0.0972234	301	0.0819757	0.112531
0.09858	302	0.0831309	0.114089
0.100241	304	0.084545	0.115989
0.101522	305	0.0856382	0.117456
0.102307	306	0.0863072	0.118359
0.103844	307	0.0876175	0.120127
0.107732	308	0.0909254	0.124596
0.113018	310	0.0954328	0.130649
0.117738	311	0.0994184	0.136046
0.120834	312	0.102073	0.139566
0.122812	313	0.103757	0.141813
0.124873	314	0.105517	0.144156
0.126519	315	0.10692	0.146026
0.127824	316	0.108033	0.147507
0.131054	317	0.110786	0.151176
0.13842	318	0.117103	0.159543
0.145311	319	0.123	0.167382
0.148516	322	0.125752	0.171034
0.151878	323	0.128638	0.174862
0.155556	324	0.13178	0.179048
0.157345	325	0.133322	0.181079
0.15891	326	0.134669	0.182858
0.163035	327	0.138224	0.187538
0.169615	328	0.143888	0.194977
0.175141	332	0.148676	0.201233
0.179835	333	0.15272	0.206537
0.184523	334	0.156776	0.211841
0.191855	335	0.163121	0.220139
0.199028	336	0.169362	0.228224
0.203365	337	0.173127	0.233116
0.20717	338	0.176439	0.23739
0.209867	339	0.178802	0.240416
0.21439	340	0.182767	0.245499
0.218245	341	0.186136	0.249821
0.222229	342	0.189618	0.254299
0.226666	343	0.193493	0.259283
0.230245	344	0.196616	0.263306
0.235748	345	0.201406	0.269495
0.241752	346	0.206663	0.276214
0.247083	347	0.211349	0.282188
0.250895	348	0.21472	0.286435
0.256979	349	0.220092	0.293245
0.264321	350	0.226565	0.30141
0.267909	351	0.229737	0.305375
0.270765	352	0.232275	0.308533
0.27329	353	0.234526	0.311327
0.275929	355	0.236884	0.314249
0.278506	356	0.239185	0.317098
0.279633	357	0.240192	0.318345
0.280631	358	0.24108	0.319449
0.282232	359	0.242503	0.32122
0.284087	360	0.244157	0.323277
0.290529	361	0.249911	0.33042
0.296566	362	0.255305	0.337112
0.29739	363	0.256042	0.338026
0.298569	365	0.257095	0.33933
0.301575	366	0.259779	0.342663
0.305924	367	0.26365	0.34747
0.309646	368	0.266959	0.351579
0.31258	369	0.269576	0.354815
0.314253	370	0.271069	0.356658
0.317049	372	0.273562	0.359739
0.320107	374	0.276298	0.363106
0.323342	375	0.279193	0.366675
0.326304	376	0.28185	0.369932
0.330028	377	0.285186	0.374027
0.333793	378	0.288565	0.378173
0.335372	379	0.289982	0.379912
0.336511	380	0.290999	0.381163
0.337482	381	0.291866	0.382231
0.338475	382	0.292755	0.383323
0.338898	383	0.293134	0.383787
0.339348	384	0.293538	0.384282
0.340387	386	0.294468	0.385423
0.341392	388	0.295371	0.386526
0.341763	389	0.295704	0.386932
0.342124	390	0.296028	0.387328
0.342809	391	0.296642	0.38808
0.34543	393	0.299001	0.390957
0.349017	394	0.302227	0.394895
0.352185	395	0.305073	0.398374
0.354708	397	0.307348	0.401139
0.355559	398	0.308114	0.402071
0.361241	399	0.313232	0.408301
0.371762	414	0.32274	0.419838
0.377491	415	0.327958	0.426101
0.378663	416	0.329027	0.427381
0.37931	417	0.329616	0.428087
0.380012	418	0.330255	0.428853
0.380495	419	0.330694	0.42938
0.380911	422	0.331073	0.429834
0.381475	423	0.331587	0.430451
0.381916	424	0.331989	0.430932
0.38204	425	0.332101	0.431067
0.384163	427	0.334034	0.433384
0.386702	428	0.336345	0.436159
0.387608	429	0.337167	0.437149
0.388736	430	0.338194	0.43838
0.389533	431	0.338918	0.439249
0.389965	432	0.339311	0.43972
0.390564	433	0.339857	0.440374
0.391196	434	0.340431	0.441063
0.391687	435	0.340877	0.441599
0.392205	436	0.341348	0.442164
0.392738	437	0.341832	0.442746
0.394365	438	0.343313	0.444521
0.396039	440	0.344835	0.446346
0.397282	442	0.345965	0.447701
0.398565	443	0.347131	0.4491
0.399123	444	0.347638	0.449708
0.400653	445	0.349027	0.451375
0.402607	446	0.350804	0.453506
0.403809	447	0.351895	0.454817
0.404838	448	0.352828	0.455939
0.405931	450	0.35382	0.45713
0.406789	452	0.354601	0.458064
0.407943	453	0.355652	0.459321
0.409219	454	0.356815	0.460709
0.409978	455	0.357507	0.461535
0.410683	456	0.358149	0.462302
0.412086	457	0.359429	0.463831
0.413443	458	0.360666	0.465306
0.413954	459	0.361133	0.465861
0.414589	460	0.361712	0.466551
0.415455	461	0.362501	0.467492
0.416125	462	0.363112	0.468221
0.416585	463	0.363531	0.468721
0.417293	464	0.364177	0.469492
0.418519	466	0.365294	0.470827
0.420485	467	0.367091	0.472969
0.423021	468	0.369408	0.475732
0.424819	469	0.37105	0.47769
0.425772	471	0.37192	0.478729
0.426754	472	0.372818	0.479799
0.427772	474	0.373746	0.480907
0.428717	476	0.37461	0.481934
0.429807	477	0.375606	0.483118
0.430694	478	0.376417	0.484082
0.431264	480	0.376937	0.4847
0.432197	481	0.377789	0.485713
0.433608	483	0.379077	0.487245
0.435126	484	0.380467	0.488893
0.435992	485	0.38126	0.489833
0.436526	486	0.381749	0.490413
0.437437	487	0.382585	0.491404
0.438559	488	0.383612	0.49262
0.439378	489	0.384362	0.49351
0.439967	490	0.3849	0.494148
0.440605	491	0.385485	0.494841
0.441836	493	0.386612	0.496178
0.442868	494	0.387556	0.497299
0.443511	496	0.388144	0.497998
0.445171	498	0.389665	0.499806
0.446525	500	0.390906	0.501281
0.447109	501	0.391441	0.501916
0.448063	503	0.392314	0.502955
0.448838	505	0.393024	0.503799
0.449456	506	0.39359	0.504473
0.450534	507	0.394578	0.505647
0.453196	511	0.397015	0.508551
0.455647	512	0.399258	0.511221
0.456366	513	0.399916	0.512005
0.457511	514	0.400963	0.513251
0.459026	516	0.402351	0.514901
0.460643	518	0.403833	0.516658
0.462033	519	0.40511	0.518167
0.463554	521	0.406508	0.519819
0.465025	526	0.407859	0.521416
0.46617	527	0.40891	0.522659
0.467415	529	0.410053	0.524012
0.46821	530	0.410783	0.524877
0.46935	532	0.41183	0.526116
0.471657	536	0.413947	0.528628
0.47337	537	0.415522	0.530492
0.473887	539	0.415998	0.531054
0.474445	541	0.41651	0.531661
0.475047	542	0.417063	0.532315
0.476318	545	0.418236	0.533698
0.477606	546	0.419422	0.535096
0.478818	547	0.420539	0.536413
0.480426	548	0.42202	0.538159
0.481313	549	0.422837	0.539119
0.48154	551	0.423047	0.539364
0.482452	554	0.423887	0.540352
0.484101	558	0.425407	0.542137
0.485049	559	0.42628	0.543162
0.485426	560	0.426627	0.54357
0.485748	561	0.426924	0.543918
0.486235	562	0.427372	0.544444
0.487293	563	0.428347	0.545586
0.488184	564	0.429169	0.54655
0.48937	565	0.430264	0.547832
0.490756	566	0.431543	0.549331
0.492679	567	0.433315	0.551409
0.494436	570	0.434934	0.553314
0.494863	571	0.435328	0.553777
0.496611	572	0.43694	0.555671
0.498333	573	0.438529	0.557536
0.499402	574	0.439515	0.558694
0.501359	577	0.441321	0.560809
0.502468	578	0.442347	0.562007
0.50272	579	0.44258	0.562279
0.503631	580	0.443423	0.563263
0.504927	583	0.444621	0.564662
0.505827	584	0.445454	0.565634
0.506355	585	0.445943	0.566205
0.506867	586	0.446416	0.566757
0.508442	588	0.447873	0.568458
0.510285	590	0.449578	0.570444
0.511547	591	0.450745	0.571804
0.512994	592	0.452083	0.573363
0.513935	593	0.452953	0.574376
0.514427	595	0.453409	0.574907
0.515186	596	0.454111	0.575727
0.515917	597	0.454787	0.576516
0.517138	598	0.455916	0.577834
0.518258	601	0.456953	0.579043
0.519381	602	0.457992	0.580254
0.520633	605	0.459151	0.581604
0.521073	606	0.459559	0.58208
0.522164	607	0.460569	0.583256
0.524421	614	0.46266	0.585689
0.526932	616	0.464986	0.588396
0.528468	617	0.466409	0.590051
0.529049	618	0.466947	0.590678
0.52949	619	0.467355	0.591155
0.529894	620	0.467729	0.59159
0.530508	621	0.468298	0.592253
0.531033	622	0.468785	0.592819
0.531552	625	0.469265	0.593379
0.532264	626	0.469924	0.594147
0.533007	627	0.470614	0.594949
0.533465	628	0.471038	0.595443
0.534121	630	0.471645	0.59615
0.534933	632	0.472398	0.597027
0.535372	633	0.472804	0.597501
0.53596	634	0.473348	0.598136
0.537084	636	0.474391	0.599348
0.538538	639	0.475736	0.600918
0.539888	642	0.476985	0.602375
0.541193	643	0.478192	0.603784
0.542069	644	0.479004	0.604732
0.542768	647	0.47965	0.605487
0.544311	649	0.481078	0.607156
0.54574	651	0.482402	0.608701
0.546471	654	0.483078	0.609491
0.546955	658	0.483527	0.610015
0.54782	659	0.484329	0.61095
0.548809	662	0.485244	0.612019
0.549312	664	0.485709	0.612563
0.550688	665	0.486983	0.61405
0.551974	668	0.488171	0.61544
0.552234	669	0.488412	0.615721
0.552455	670	0.488616	0.61596
0.553901	672	0.489954	0.617524
0.556447	679	0.492309	0.620273
0.557829	680	0.493589	0.621764
0.558111	682	0.49385	0.622069
0.558493	684	0.494204	0.622481
0.559615	685	0.495244	0.623693
0.560656	686	0.49621	0.624818
0.561332	687	0.496837	0.625547
0.5625	688	0.49792	0.626807
0.563646	689	0.49898	0.628043
0.564288	691	0.499575	0.628735
0.564875	694	0.500118	0.629367
0.566043	697	0.5012	0.630627
0.567283	698	0.502347	0.631965
0.56832	702	0.503307	0.633084
0.569407	707	0.504313	0.634256
0.57033	709	0.505167	0.635252
0.570943	710	0.505735	0.635914
0.571507	712	0.506257	0.636522
0.572231	713	0.506926	0.637303
0.573084	714	0.507714	0.638222
0.574113	716	0.508666	0.639333
0.574876	718	0.509371	0.640156
0.575774	719	0.510201	0.641125
0.577247	721	0.511562	0.642714
0.578323	723	0.512557	0.643875
0.579021	724	0.513203	0.644628
0.579647	726	0.513782	0.645302
0.580152	728	0.514249	0.645848
0.580849	730	0.514894	0.6466
0.581644	733	0.515629	0.647455
0.582266	736	0.516205	0.648124
0.582956	737	0.516843	0.648866
0.583511	740	0.517358	0.649462
0.584114	741	0.517917	0.650109
0.585842	745	0.519518	0.651964
0.587277	750	0.520849	0.653506
0.587776	751	0.521311	0.654041
0.588507	752	0.521989	0.654826
0.589897	753	0.523276	0.656319
0.59123	758	0.524509	0.657748
0.591953	761	0.525179	0.658524
0.592447	763	0.525635	0.659054
0.592747	764	0.525913	0.659376
0.59316	765	0.526296	0.659819
0.59378	766	0.52687	0.660484
0.594435	767	0.527477	0.661188
0.595002	768	0.528002	0.661797
0.595497	770	0.528461	0.66233
0.596117	771	0.529035	0.662996
0.59747	772	0.530288	0.66445
0.598589	773	0.531324	0.665653
0.598881	775	0.531595	0.665967
0.59924	777	0.531927	0.666352
0.60117	778	0.533715	0.668426
0.604529	782	0.53683	0.672036
0.606388	783	0.538553	0.674032
0.606723	785	0.538864	0.674393
0.606994	786	0.539115	0.674684
0.608171	788	0.540206	0.675948
0.609387	789	0.541334	0.677254
0.61	790	0.541903	0.677913
0.610692	792	0.542544	0.678656
0.61125	796	0.543063	0.679256
0.612023	797	0.54378	0.680086
0.612774	798	0.544477	0.680893
0.613363	800	0.545023	0.681525
0.614027	802	0.545641	0.682239
0.614782	805	0.546341	0.68305
0.615523	809	0.547028	0.683846
0.615982	810	0.547454	0.684339
0.616362	811	0.547808	0.684748
0.6169	813	0.548307	0.685326
0.617327	815	0.548702	0.685784
0.617958	817	0.549288	0.686462
0.618875	821	0.550137	0.687446
0.619426	822	0.550649	0.688038
0.619916	824	0.551104	0.688564
0.620838	826	0.55196	0.689555
0.621848	827	0.552897	0.690639
0.62247	828	0.553475	0.691307
0.622745	834	0.55373	0.691602
0.62346	835	0.554394	0.69237
0.62474	840	0.555583	0.693746
0.625564	843	0.556348	0.694631
0.626103	845	0.556849	0.695212
0.626726	846	0.557428	0.695881
0.627447	847	0.558097	0.696655
0.628331	849	0.558919	0.697606
0.629147	855	0.559678	0.698482
0.6299	859	0.560378	0.699292
0.630508	860	0.560943	0.699944
0.631105	862	0.561498	0.700587
0.631683	866	0.562036	0.701209
0.632904	867	0.563171	0.702521
0.633984	871	0.564175	0.703682
0.635085	873	0.565198	0.704864
0.637071	881	0.567044	0.706998
0.63819	884	0.568083	0.7082
0.638459	886	0.568332	0.708488
0.638807	887	0.568655	0.708862
0.639666	888	0.569452	0.709783
0.640599	891	0.570318	0.710785
0.641219	896	0.570895	0.711451
0.641865	897	0.571493	0.712144
0.642529	900	0.572109	0.712857
0.643365	904	0.572885	0.713754
0.644445	911	0.573888	0.714913
0.645446	912	0.574817	0.715988
0.646102	914	0.575426	0.716692
0.64683	919	0.576103	0.717475
0.647461	920	0.576689	0.718153
0.647754	922	0.57696	0.718468
0.648563	923	0.577712	0.719338
0.649883	928	0.578937	0.720756
0.650615	929	0.579619	0.721543
0.650855	930	0.579841	0.721801
0.65152	932	0.58046	0.722515
0.652294	934	0.581181	0.723348
0.652904	940	0.581748	0.724003
0.654082	942	0.582845	0.725268
0.655621	944	0.584278	0.72692
0.656861	947	0.585433	0.728251
0.657501	948	0.586029	0.728939
0.657976	951	0.58647	0.729449
0.65855	952	0.587004	0.730066
0.659291	954	0.587694	0.730862
0.660278	957	0.588611	0.731923
0.661173	959	0.589443	0.732884
0.661988	960	0.590201	0.733759
0.662619	962	0.590787	0.734437
0.662977	963	0.591119	0.734821
0.663421	964	0.591533	0.735299
0.66415	970	0.59221	0.736081
0.664911	973	0.592917	0.736898
0.665601	978	0.593559	0.737639
0.66637	981	0.594274	0.738465
0.667199	984	0.595044	0.739354
0.66793	986	0.595724	0.740138
0.668579	987	0.596327	0.740835
0.669159	989	0.596866	0.741458
0.669681	992	0.597352	0.742018
0.670153	996	0.597791	0.742525
0.670584	997	0.598191	0.742987
0.670978	999	0.598557	0.74341
0.67191	1001	0.599423	0.744411
0.67288	1002	0.600324	0.745452
0.673309	1003	0.600723	0.745912
0.67369	1006	0.601077	0.746321
0.674026	1008	0.60139	0.746682
0.674325	1012	0.601668	0.747003
0.674598	1014	0.601921	0.747295
0.674843	1019	0.602149	0.747558
0.675159	1023	0.602444	0.747898
0.677515	1024	0.604635	0.750426
0.682003	1041	0.608809	0.755241
0.684443	1042	0.611082	0.75786
0.684681	1044	0.611304	0.758116
0.684942	1049	0.611547	0.758396
0.685232	1051	0.611818	0.758708
0.685557	1058	0.612121	0.759056
0.686391	1059	0.612897	0.759951
0.687683	1060	0.614101	0.761337
0.688504	1063	0.614865	0.762218
0.688906	1065	0.61524	0.76265
0.68935	1067	0.615654	0.763127
0.689837	1070	0.616107	0.763649
0.690375	1071	0.616609	0.764226
0.690975	1073	0.617168	0.76487
0.691647	1074	0.617795	0.765592
0.692131	1076	0.618245	0.766111
0.692831	1077	0.618898	0.766862
0.693732	1078	0.619737	0.767828
0.694417	1080	0.620376	0.768562
0.695175	1085	0.621083	0.769375
0.696013	1089	0.621864	0.770273
0.696946	1091	0.622734	0.771274
0.697846	1095	0.623573	0.772239
0.698701	1097	0.624371	0.773155
0.699474	1099	0.625092	0.773982
0.69997	1101	0.625555	0.774513
0.700243	1103	0.62581	0.774806
0.700789	1104	0.62632	0.775391
0.70141	1110	0.6269	0.776055
0.701888	1111	0.627346	0.776568
0.702317	1113	0.627746	0.777026
0.702843	1119	0.628238	0.77759
0.703523	1122	0.628872	0.778317
0.704099	1123	0.629411	0.778935
0.704865	1126	0.630126	0.779756
0.705499	1127	0.630718	0.780435
0.705775	1136	0.630975	0.78073
0.706479	1137	0.631633	0.781485
0.707718	1145	0.632791	0.782813
0.708502	1148	0.633523	0.783652
0.709215	1149	0.634188	0.784415
0.710092	1152	0.635008	0.785355
0.710531	1153	0.635418	0.785825
0.711013	1156	0.635868	0.786341
0.711722	1158	0.636529	0.787101
0.712234	1161	0.637008	0.78765
0.712745	1162	0.637485	0.788198
0.713372	1169	0.63807	0.78887
0.713958	1176	0.638618	0.789498
0.714667	1177	0.639279	0.790257
0.715204	1178	0.639781	0.790833
0.715467	1186	0.640027	0.791115
0.715672	1187	0.640218	0.791334
0.716508	1188	0.641001	0.792231
0.718173	1200	0.642557	0.794015
0.719231	1204	0.643547	0.795149
0.719558	1206	0.643853	0.795499
0.720199	1208	0.644452	0.796186
0.720887	1210	0.645095	0.796922
0.721316	1214	0.645496	0.797382
0.721626	1215	0.645786	0.797714
0.722168	1217	0.646292	0.798294
0.722984	1220	0.647055	0.799167
0.723682	1222	0.647707	0.799915
0.724199	1223	0.648191	0.800469
0.724567	1226	0.648535	0.800863
0.725298	1227	0.649219	0.801646
0.726361	1231	0.650212	0.802783
0.726962	1232	0.650774	0.803426
0.727252	1236	0.651045	0.803736
0.727757	1238	0.651518	0.804276
0.72838	1242	0.652099	0.804942
0.728809	1245	0.652499	0.805401
0.729312	1246	0.652969	0.805939
0.7301	1252	0.653705	0.806781
0.730874	1256	0.654428	0.807609
0.731531	1258	0.655041	0.808311
0.732214	1259	0.655679	0.809042
0.732909	1260	0.656328	0.809785
0.733483	1268	0.656864	0.810399
0.733964	1272	0.657313	0.810913
0.734812	1275	0.658106	0.81182
0.735658	1277	0.658895	0.812723
0.736049	1278	0.65926	0.813141
0.736368	1282	0.659559	0.813482
0.736634	1285	0.659807	0.813766
0.736858	1288	0.660017	0.814006
0.73827	1291	0.661335	0.815515
0.741011	1306	0.663894	0.818446
0.74257	1309	0.665348	0.820113
0.742844	1310	0.665604	0.820406
0.743176	1313	0.665913	0.82076
0.744245	1315	0.666911	0.821903
0.745366	1320	0.667956	0.823101
0.745878	1323	0.668434	0.823648
0.746494	1328	0.669009	0.824307
0.747245	1329	0.66971	0.82511
0.747988	1331	0.670404	0.825904
0.748709	1334	0.671076	0.826675
0.749207	1341	0.671541	0.827208
0.749674	1342	0.671977	0.827707
0.750446	1352	0.672698	0.828532
0.751343	1355	0.673535	0.829492
0.752405	1360	0.674527	0.830627
0.753111	1371	0.675185	0.831381
0.753807	1373	0.675835	0.832125
0.754928	1378	0.676881	0.833324
0.7556	1381	0.677508	0.834041
0.756242	1382	0.678107	0.834726
0.757072	1384	0.678882	0.835613
0.757826	1385	0.679585	0.836416
0.758634	1388	0.680339	0.837277
0.759151	1389	0.680822	0.837829
0.759684	1390	0.681319	0.838397
0.760351	1395	0.681943	0.839109
0.760866	1399	0.682423	0.839659
0.761663	1402	0.683167	0.840509
0.762407	1403	0.683861	0.841302
0.762716	1406	0.68415	0.841633
0.762958	1409	0.684376	0.84189
0.763991	1411	0.68534	0.842993
0.765103	1415	0.686379	0.844179
0.766188	1416	0.687392	0.845336
0.767236	1421	0.688373	0.846454
0.768248	1424	0.689319	0.847534
0.769383	1431	0.69038	0.848745
0.770022	1438	0.690977	0.849426
0.770692	1439	0.691602	0.850141
0.771385	1443	0.69225	0.850881
0.772272	1448	0.693077	0.851827
0.773249	1454	0.693989	0.852869
0.774342	1457	0.695009	0.854033
0.77525	1459	0.695857	0.855002
0.77606	1467	0.696613	0.855865
0.77677	1468	0.697276	0.856623
0.777103	1473	0.697587	0.856978
0.778037	1475	0.698459	0.857974
0.779556	1488	0.699877	0.859596
0.780301	1489	0.700572	0.860392
0.780442	1490	0.700703	0.860542
0.780726	1494	0.700969	0.860846
0.781306	1495	0.70151	0.861465
0.781947	1496	0.702107	0.862149
0.78248	1501	0.702605	0.862719
0.782917	1505	0.703012	0.863185
0.783361	1507	0.703427	0.86366
0.784104	1510	0.70412	0.864453
0.784805	1515	0.704774	0.865203
0.785415	1519	0.705342	0.865854
0.785946	1520	0.705838	0.866422
0.786271	1522	0.706141	0.866769
0.787019	1527	0.706838	0.867568
0.788218	1532	0.707956	0.868849
0.78891	1533	0.708601	0.869588
0.789458	1537	0.709113	0.870173
0.790104	1538	0.709715	0.870864
0.790919	1542	0.710474	0.871733
0.791951	1546	0.711435	0.872835
0.793046	1549	0.712456	0.874005
0.794332	1559	0.713654	0.875377
0.795145	1563	0.714412	0.876245
0.795719	1564	0.714947	0.876858
0.796459	1571	0.715637	0.877648
0.796994	1573	0.716135	0.878219
0.797666	1575	0.716762	0.878937
0.79863	1580	0.71766	0.879966
0.799533	1581	0.718503	0.880931
0.800247	1585	0.719169	0.881693
0.800837	1589	0.719719	0.882322
0.801358	1590	0.720206	0.882878
0.802046	1593	0.720849	0.883613
0.802972	1596	0.721714	0.884601
0.803832	1602	0.722518	0.885518
0.804631	1604	0.723265	0.886371
0.805375	1607	0.72396	0.887165
0.806389	1608	0.724908	0.888247
0.807193	1610	0.725659	0.889106
0.807492	1611	0.725938	0.889425
0.808311	1612	0.726703	0.890298
0.809341	1614	0.727667	0.891396
0.810034	1616	0.728316	0.892135
0.810678	1620	0.728917	0.892819
0.811275	1629	0.729475	0.893454
0.811828	1636	0.729992	0.894044
0.812345	1642	0.730475	0.894593
0.812829	1648	0.730927	0.895108
0.81334	1651	0.731405	0.895652
0.813763	1652	0.7318	0.896102
0.81462	1653	0.7326	0.897014
0.816147	1654	0.734027	0.898639
0.817188	1656	0.735	0.899747
0.817617	1658	0.735402	0.900204
0.818012	1660	0.73577	0.900624
0.818371	1665	0.736107	0.901007
0.818704	1669	0.736418	0.901362
0.819013	1675	0.736707	0.901691
0.819301	1682	0.736976	0.901996
0.819567	1685	0.737224	0.90228
0.819814	1690	0.737456	0.902543
0.820153	1694	0.737772	0.902903
0.82047	1695	0.738069	0.903241
0.823799	1698	0.741182	0.906784
0.830237	1735	0.747201	0.913637
0.833586	1736	0.750328	0.917205
0.833794	1737	0.750522	0.917427
0.834013	1741	0.750727	0.91766
0.834245	1746	0.750944	0.917908
0.834497	1750	0.751179	0.918176
0.834766	1756	0.75143	0.918462
0.835053	1761	0.751699	0.918769
0.835363	1771	0.751988	0.919098
0.835697	1774	0.7523	0.919454
0.836061	1781	0.75264	0.919843
0.836681	1786	0.753219	0.920503
0.837933	1789	0.754388	0.921837
0.839468	1790	0.755822	0.923473
0.840384	1791	0.756678	0.924447
0.840808	1792	0.757074	0.924897
0.841262	1795	0.757498	0.92538
0.841747	1797	0.757951	0.925896
0.842265	1804	0.758435	0.926447
0.842819	1806	0.758952	0.927036
0.843415	1813	0.759509	0.92767
0.844059	1816	0.760111	0.928356
0.844756	1818	0.760761	0.929097
0.845243	1823	0.761216	0.929615
0.845634	1825	0.761581	0.930031
0.84618	1829	0.762091	0.930611
0.846611	1830	0.762494	0.93107
0.84723	1831	0.763074	0.931729
0.848038	1832	0.763829	0.932587
0.848737	1834	0.764483	0.933331
0.849487	1835	0.765184	0.934128
0.850181	1839	0.765834	0.934867
0.850597	1840	0.766222	0.935309
0.851151	1844	0.76674	0.935898
0.852076	1848	0.767607	0.936882
0.853077	1858	0.768543	0.937947
0.854311	1861	0.769697	0.939259
0.855487	1864	0.770798	0.94051
0.856448	1870	0.771697	0.941532
0.857479	1872	0.772661	0.94263
0.858388	1875	0.773513	0.943597
0.858958	1878	0.774047	0.944204
0.859771	1887	0.774808	0.945069
0.860916	1890	0.775881	0.946288
0.86158	1891	0.776502	0.946994
0.862436	1896	0.777304	0.947906
0.863463	1900	0.778266	0.948999
0.864248	1905	0.779	0.949835
0.86489	1907	0.779601	0.950518
0.865743	1912	0.7804	0.951427
0.867046	1917	0.781619	0.952813
0.867785	1918	0.782311	0.953599
0.868107	1925	0.782613	0.953941
0.868634	1927	0.783107	0.954501
0.869238	1929	0.783673	0.955143
0.869934	1935	0.784325	0.955883
0.870799	1942	0.785134	0.956802
0.871544	1948	0.785831	0.957594
0.87248	1952	0.786707	0.958589
0.873279	1958	0.787455	0.959439
0.874302	1963	0.788412	0.960527
0.87595	1973	0.789953	0.962281
0.876876	1976	0.790819	0.963267
0.877208	1985	0.791129	0.96362
0.877914	1986	0.791789	0.964371
0.87872	1989	0.792542	0.965229
0.879436	1995	0.793212	0.965991
0.880044	1996	0.79378	0.966638
0.880704	1999	0.794396	0.96734
0.881559	2001	0.795196	0.96825
0.882051	2002	0.795655	0.968774
0.882544	2005	0.796116	0.969299
0.883228	2006	0.796755	0.970027
0.883887	2008	0.79737	0.970728
0.884516	2013	0.797958	0.971397
0.885442	2015	0.798824	0.972381
0.886288	2016	0.799615	0.97328
0.886627	2017	0.799931	0.973641
0.886886	2018	0.800173	0.973916
0.887948	2020	0.801166	0.975045
0.890038	2034	0.80312	0.977268
0.891346	2039	0.804343	0.978659
0.89229	2041	0.805226	0.979663
0.893347	2043	0.806214	0.980788
0.893997	2046	0.806821	0.981479
0.894869	2048	0.807637	0.982407
0.895703	2052	0.808417	0.983294
0.896157	2053	0.808841	0.983776
0.897065	2059	0.80969	0.984741
0.8985	2063	0.811033	0.986267
0.89936	2070	0.811838	0.987182
0.900042	2071	0.812476	0.987907
0.900715	2075	0.813105	0.988623
0.901275	2076	0.81363	0.989219
0.90196	2080	0.81427	0.989947
0.902836	2082	0.81509	0.990879
0.903842	2086	0.816033	0.99195
0.904491	2088	0.816641	0.992642
0.904869	2089	0.816995	0.993045
0.905372	2092	0.817466	0.993581
0.906092	2094	0.818141	0.994348
0.906817	2099	0.818819	0.995119
0.907412	2108	0.819376	0.995752
0.908547	2113	0.82044	0.996959
0.90963	2115	0.821454	0.998111
0.910023	2123	0.821822	0.998529
0.910344	2132	0.822122	0.99887
0.91061	2135	0.822372	0.999153
0.912115	2137	0.823783	1.00075
0.914855	2150	0.826347	1.00367
0.916327	2151	0.827724	1.00523
0.916582	2152	0.827962	1.00551
0.916889	2156	0.828249	1.00583
0.917262	2161	0.828599	1.00623
0.918282	2163	0.829553	1.00732
0.919344	2165	0.830544	1.00844
0.919891	2172	0.831055	1.00903
0.92084	2178	0.831942	1.01004
0.921654	2179	0.832703	1.0109
0.921993	2180	0.833019	1.01126
0.92257	2182	0.833558	1.01188
0.923454	2187	0.834385	1.01282
0.924218	2191	0.835099	1.01363
0.924979	2192	0.83581	1.01444
0.926034	2195	0.836797	1.01556
0.927153	2201	0.837845	1.01675
0.92785	2204	0.838497	1.01749
0.928498	2208	0.839103	1.01818
0.929362	2211	0.839911	1.0191
0.930135	2214	0.840635	1.01992
0.930664	2218	0.841129	1.02049
0.930957	2219	0.841403	1.0208
0.931779	2222	0.842172	1.02167
0.93261	2226	0.842949	1.02256
0.93292	2233	0.843239	1.02289
0.933925	2234	0.844178	1.02395
0.935593	2242	0.84574	1.02573
0.936494	2243	0.846584	1.02668
0.936744	2245	0.846818	1.02695
0.937079	2248	0.847132	1.0273
0.937752	2250	0.847763	1.02802
0.938486	2251	0.84845	1.0288
0.939084	2256	0.849011	1.02943
0.939916	2261	0.849789	1.03032
0.940863	2263	0.850675	1.03132
0.941611	2265	0.851377	1.03212
0.942248	2269	0.851973	1.03279
0.942796	2270	0.852486	1.03338
0.943744	2277	0.853374	1.03438
0.945049	2280	0.854595	1.03577
0.945716	2281	0.855219	1.03648
0.945979	2286	0.855465	1.03676
0.946581	2290	0.856028	1.0374
0.947304	2292	0.856704	1.03816
0.948019	2296	0.857373	1.03892
0.948665	2298	0.857977	1.03961
0.948992	2301	0.858284	1.03996
0.949567	2302	0.858822	1.04056
0.950536	2310	0.859727	1.04159
0.95121	2311	0.860358	1.04231
0.951674	2316	0.860792	1.0428
0.952264	2317	0.861343	1.04343
0.953073	2319	0.862099	1.04429
0.954062	2320	0.863026	1.04534
0.95474	2322	0.863661	1.04606
0.955155	2323	0.86405	1.0465
0.955732	2328	0.86459	1.04711
0.957029	2329	0.865806	1.04849
0.958327	2331	0.867023	1.04987
0.959034	2335	0.867685	1.05062
0.959663	2342	0.868274	1.05128
0.960227	2347	0.868802	1.05188
0.960625	2349	0.869175	1.0523
0.960864	2350	0.869399	1.05256
0.961569	2351	0.870059	1.05331
0.962994	2355	0.871393	1.05482
0.964024	2357	0.872357	1.05592
0.964408	2360	0.872717	1.05632
0.964747	2365	0.873034	1.05669
0.96505	2368	0.873318	1.05701
0.965323	2372	0.873574	1.0573
0.967847	2374	0.875936	1.05998
0.972446	2403	0.880235	1.06488
0.97476	2404	0.8824	1.06734
0.974986	2405	0.882612	1.06758
0.975237	2407	0.882847	1.06785
0.975518	2408	0.88311	1.06815
0.975833	2413	0.883404	1.06848
0.976186	2416	0.883735	1.06886
0.976589	2420	0.884111	1.06929
0.978305	2423	0.885714	1.07112
0.980067	2424	0.887361	1.07299
0.980612	2426	0.887871	1.07357
0.981219	2429	0.888438	1.07422
0.981899	2433	0.889073	1.07494
0.982672	2439	0.889796	1.07577
0.98339	2442	0.890468	1.07653
0.984033	2443	0.891069	1.07722
0.984742	2445	0.891732	1.07797
0.985526	2446	0.892466	1.07881
0.9864	2450	0.893283	1.07974
0.987379	2454	0.8942	1.08078
0.988333	2458	0.895093	1.0818
0.98892	2459	0.895642	1.08242
0.989397	2460	0.896089	1.08293
0.990068	2462	0.896717	1.08364
0.990596	2463	0.897211	1.08421
0.991365	2464	0.89793	1.08503
0.992478	2470	0.898972	1.08621
0.993139	2471	0.89959	1.08692
0.993712	2475	0.900125	1.08753
0.994457	2478	0.900821	1.08832
0.995091	2483	0.901414	1.089
0.995939	2484	0.902207	1.0899
0.996649	2486	0.902868	1.09066
0.997628	2490	0.903782	1.0917
0.999156	2499	0.905208	1.09333
1.00005	2501	0.90604	1.09428
1.00087	2508	0.906804	1.09515
1.00188	2512	0.907755	1.09624
1.0028	2514	0.908612	1.09721
1.00379	2517	0.909537	1.09827
1.0044	2520	0.910102	1.09891
1.00501	2522	0.910667	1.09956
1.00575	2527	0.911363	1.10035
1.00668	2532	0.912226	1.10134
1.00753	2534	0.913024	1.10225
1.00796	2535	0.913423	1.1027
1.00929	2539	0.91467	1.10413
1.01157	2543	0.916799	1.10656
1.01397	2545	0.919033	1.10911
1.01562	2552	0.920579	1.11088
1.01655	2554	0.921448	1.11187
1.01759	2558	0.922413	1.11297
1.01839	2562	0.923162	1.11383
1.01926	2568	0.923977	1.11476
1.02057	2573	0.925199	1.11616
1.02195	2580	0.92649	1.11763
1.02274	2581	0.927228	1.11848
1.02356	2584	0.92799	1.11935
1.02461	2588	0.928975	1.12047
1.02518	2589	0.929507	1.12108
1.02585	2592	0.930135	1.1218
1.02691	2595	0.931121	1.12293
1.02772	2599	0.931878	1.12379
1.02861	2600	0.932706	1.12474
1.02976	2602	0.933784	1.12597
1.0307	2603	0.934662	1.12698
1.03148	2606	0.93539	1.12781
1.03215	2608	0.936006	1.12852
1.03271	2612	0.936535	1.12912
1.03358	2613	0.937345	1.13005
1.03473	2614	0.938419	1.13128
1.03548	2616	0.939115	1.13208
1.03585	2620	0.939463	1.13248
1.03629	2624	0.939875	1.13295
1.0383	2625	0.941745	1.13509
1.04171	2639	0.944923	1.13874
1.0435	2640	0.946591	1.14065
1.04375	2641	0.946825	1.14092
1.04404	2642	0.947096	1.14123
1.04439	2650	0.947417	1.1416
1.0454	2651	0.948359	1.14268
1.04665	2652	0.94953	1.14402
1.04765	2654	0.950455	1.14508
1.04856	2655	0.951309	1.14606
1.04934	2658	0.952034	1.14689
1.0501	2659	0.952736	1.14769
1.05081	2660	0.953395	1.14845
1.05162	2663	0.954153	1.14932
1.05257	2667	0.955037	1.15033
1.05369	2669	0.956076	1.15152
1.05502	2677	0.957319	1.15295
1.05626	2680	0.958476	1.15428
1.05692	2681	0.959084	1.15497
1.05783	2683	0.959931	1.15595
1.05895	2684	0.960976	1.15715
1.05955	2687	0.961533	1.15779
1.06013	2688	0.96207	1.1584
1.06066	2689	0.962569	1.15897
1.0612	2692	0.963066	1.15954
1.06212	2693	0.963925	1.16052
1.06348	2698	0.965196	1.16198
1.06439	2699	0.966039	1.16295
1.06473	2704	0.966352	1.16331
1.06579	2705	0.967341	1.16444
1.06695	2708	0.968419	1.16568
1.06764	2709	0.969063	1.16642
1.06861	2710	0.969964	1.16745
1.06979	2713	0.971064	1.16871
1.0709	2716	0.972097	1.16989
1.0718	2718	0.972941	1.17086
1.07271	2723	0.973787	1.17183
1.0736	2726	0.974614	1.17278
1.07431	2728	0.975276	1.17354
1.07489	2731	0.975817	1.17416
1.07556	2733	0.976442	1.17488
1.07627	2734	0.977109	1.17564
1.077	2735	0.977788	1.17642
1.07757	2738	0.978324	1.17703
1.07785	2741	0.978582	1.17733
1.07934	2743	0.979977	1.17893
1.08202	2754	0.982474	1.18179
1.0836	2755	0.983945	1.18348
1.08403	2758	0.984346	1.18394
1.08442	2760	0.984703	1.18435
1.0849	2762	0.985155	1.18487
1.08576	2763	0.985959	1.18579
1.08663	2764	0.986762	1.18671
1.08722	2769	0.987321	1.18735
1.08796	2772	0.988006	1.18814
1.08888	2774	0.98887	1.18913
1.0896	2777	0.989539	1.1899
1.09028	2779	0.990168	1.19062
1.09117	2783	0.991003	1.19158
1.09175	2784	0.991546	1.1922
1.09226	2785	0.992015	1.19274
1.09321	2787	0.992902	1.19376
1.09455	2793	0.99415	1.19519
1.09589	2797	0.995394	1.19662
1.09661	2798	0.996069	1.19739
1.09695	2800	0.996382	1.19775
1.09783	2801	0.997204	1.1987
1.09903	2805	0.99832	1.19998
1.09996	2808	0.999188	1.20098
1.10098	2809	1.00014	1.20208
1.10193	2811	1.00102	1.20309
1.10252	2812	1.00157	1.20372
1.10346	2813	1.00244	1.20473
1.10433	2815	1.00325	1.20566
1.10469	2819	1.00359	1.20605
1.10609	2821	1.00489	1.20755
1.10854	2834	1.00716	1.21016
1.10988	2838	1.0084	1.2116
1.11021	2843	1.00871	1.21195
1.11065	2845	1.00912	1.21242
1.11147	2847	1.00988	1.21329
1.11232	2849	1.01067	1.21421
1.11296	2851	1.01127	1.21489
1.11471	2852	1.0129	1.21677
1.11676	2859	1.0148	1.21895
1.11807	2863	1.01602	1.22036
1.1192	2870	1.01707	1.22157
1.12005	2871	1.01786	1.22248
1.12083	2873	1.01859	1.22331
1.12136	2876	1.01907	1.22387
1.12166	2877	1.01936	1.2242
1.12228	2879	1.01993	1.22486
1.12298	2880	1.02058	1.22561
1.12346	2881	1.02102	1.22612
1.1248	2885	1.02227	1.22756
1.12693	2889	1.02425	1.22984
1.12803	2890	1.02527	1.23102
1.12835	2893	1.02556	1.23136
1.12941	2897	1.02654	1.23249
1.13062	2899	1.02767	1.2338
1.13144	2900	1.02843	1.23466
1.13308	2902	1.02995	1.23642
1.13489	2904	1.03163	1.23836
1.13582	2906	1.0325	1.23936
1.13688	2909	1.03348	1.24049
1.13778	2913	1.03431	1.24146
1.13879	2914	1.03526	1.24254
1.14062	2920	1.03695	1.2445
1.14251	2923	1.0387	1.24652
1.14379	2925	1.03989	1.2479
1.14468	2927	1.04071	1.24885
1.14572	2929	1.04167	1.24996
1.14657	2932	1.04246	1.25087
1.14719	2934	1.04304	1.25154
1.14761	2935	1.04342	1.25198
1.14798	2937	1.04376	1.25238
1.14917	2938	1.04487	1.25366
1.15087	2944	1.04645	1.25549
1.15178	2946	1.04728	1.25646
1.1528	2950	1.04822	1.25755
1.15408	2952	1.0494	1.25892
1.1549	2953	1.05016	1.25981
1.15558	2957	1.05079	1.26054
1.15638	2960	1.05152	1.26139
1.15766	2963	1.05271	1.26277
1.15933	2967	1.05425	1.26457
1.16053	2970	1.05535	1.26585
1.16105	2972	1.05583	1.26641
1.16162	2976	1.05636	1.26702
1.1623	2979	1.05698	1.26775
1.16285	2982	1.05749	1.26834
1.16334	2983	1.05794	1.26886
1.16439	2986	1.05891	1.26999
1.16578	2991	1.06019	1.27148
1.16653	2992	1.06088	1.27228
1.16692	2993	1.06124	1.2727
1.16763	2994	1.0619	1.27347
1.16838	2997	1.06259	1.27427
1.16907	2998	1.06322	1.275
1.1696	3000	1.06372	1.27558
1.17026	3001	1.06432	1.27628
1.1714	3004	1.06537	1.27751
1.17263	3006	1.0665	1.27882
1.17362	3011	1.06741	1.27988
1.1742	3013	1.06795	1.2805
1.17494	3014	1.06863	1.2813
1.17604	3017	1.06964	1.28247
1.17709	3018	1.07061	1.2836
1.17794	3019	1.07139	1.28451
1.17892	3021	1.07229	1.28556
1.18003	3026	1.07332	1.28675
1.18065	3027	1.07389	1.28741
1.18109	3029	1.0743	1.28789
1.18169	3030	1.07484	1.28853
1.18254	3032	1.07563	1.28944
1.18364	3034	1.07664	1.29062
1.18469	3038	1.07761	1.29175
1.1857	3040	1.07854	1.29283
1.18666	3044	1.07944	1.29386
1.18737	3045	1.08009	1.29462
1.18782	3046	1.08051	1.29511
1.18848	3048	1.08112	1.29582
1.18934	3052	1.08191	1.29674
1.19016	3057	1.08267	1.29762
1.19095	3059	1.0834	1.29847
1.1919	3060	1.08427	1.29948
1.19263	3061	1.08495	1.30027
1.19365	3063	1.08589	1.30137
1.19466	3064	1.08682	1.30245
1.19513	3065	1.08726	1.30296
1.19589	3066	1.08796	1.30377
1.19677	3068	1.08877	1.30471
1.1976	3069	1.08954	1.3056
1.19839	3072	1.09026	1.30645
1.19904	3075	1.09087	1.30716
1.19941	3076	1.09121	1.30755
1.19986	3077	1.09162	1.30804
1.20055	3081	1.09226	1.30878
1.20121	3082	1.09286	1.30949
1.20213	3083	1.09372	1.31049
1.20302	3085	1.09454	1.31144
1.20358	3086	1.09505	1.31204
1.20436	3089	1.09578	1.31289
1.20512	3090	1.09647	1.3137
1.2072	3091	1.09839	1.31594
1.20967	3092	1.10066	1.3186
1.2109	3093	1.1018	1.31993
1.21175	3094	1.10258	1.32084
1.21226	3095	1.10306	1.3214
1.21275	3097	1.10351	1.32192
1.21322	3098	1.10393	1.32243
1.21365	3099	1.10434	1.3229
1.21407	3100	1.10472	1.32335
1.21447	3102	1.10509	1.32378
1.21482	3104	1.10541	1.32416
1.21501	3105	1.10558	1.32436
1.21521	3111	1.10578	1.32459
1.21556	3113	1.1061	1.32496
1.2159	3117	1.1064	1.32532
1.21621	3123	1.1067	1.32566
1.21652	3127	1.10698	1.32599
1.21681	3130	1.10725	1.32631
1.21709	3132	1.10751	1.32661
1.21736	3133	1.10775	1.3269
1.21762	3134	1.10799	1.32718
1.21831	3136	1.10863	1.32793
1.22485	3138	1.11463	1.33498
1.23545	3173	1.12434	1.34644
1.24047	3174	1.12894	1.35187
1.24179	3175	1.13015	1.3533
1.24317	3176	1.1314	1.35479
1.24378	3178	1.13197	1.35545
1.24432	3179	1.13246	1.35604
1.24476	3181	1.13286	1.35651
1.24507	3183	1.13314	1.35684
1.24539	3185	1.13343	1.35719
1.24572	3190	1.13374	1.35755
1.24607	3192	1.13406	1.35793
1.24644	3195	1.1344	1.35833
1.24683	3196	1.13475	1.35875
1.24745	3198	1.13532	1.35943
1.24811	3199	1.13593	1.36014
1.24885	3200	1.1366	1.36094
1.24962	3201	1.13731	1.36177
1.25135	3202	1.13889	1.36364
1.2545	3204	1.14176	1.36706
1.25645	3206	1.14355	1.36917
1.25696	3209	1.14402	1.36972
1.25749	3210	1.14451	1.3703
1.25804	3211	1.14501	1.37089
1.25862	3212	1.14554	1.37151
1.25921	3215	1.14608	1.37216
1.25984	3217	1.14665	1.37284
1.26049	3218	1.14725	1.37354
1.26153	3220	1.1482	1.37468
1.26262	3224	1.14919	1.37586
1.26327	3228	1.14978	1.37656
1.26367	3229	1.15015	1.37699
1.26423	3231	1.15066	1.3776
1.26555	3232	1.15186	1.37903
1.26694	3234	1.15313	1.38054
1.26794	3235	1.15405	1.38162
1.269	3236	1.15501	1.38277
1.27012	3237	1.15603	1.38398
1.27132	3239	1.15712	1.38528
1.27214	3240	1.15787	1.38617
1.27279	3243	1.15846	1.38688
1.27357	3246	1.15917	1.38772
1.27403	3247	1.15959	1.38822
1.27462	3250	1.16013	1.38886
1.27561	3251	1.16103	1.38993
1.2769	3252	1.16221	1.39133
1.27797	3253	1.16317	1.39249
1.27882	3255	1.16395	1.39341
1.28031	3259	1.1653	1.39503
1.28155	3262	1.16643	1.39637
1.28204	3263	1.16687	1.3969
1.28271	3265	1.16748	1.39762
1.28373	3271	1.16841	1.39873
1.28459	3272	1.16919	1.39966
1.28571	3273	1.17021	1.40088
1.2871	3274	1.17148	1.40239
1.28833	3275	1.1726	1.40371
1.2896	3279	1.17375	1.4051
1.29052	3281	1.17459	1.4061
1.2912	3283	1.17521	1.40683
1.29232	3287	1.17623	1.40804
1.29362	3289	1.17742	1.40946
1.29437	3292	1.17809	1.41027
1.2953	3294	1.17894	1.41128
1.2964	3295	1.17994	1.41248
1.29694	3299	1.18044	1.41307
1.2983	3301	1.18167	1.41454
1.30048	3304	1.18366	1.41692
1.30277	3305	1.18574	1.41942
1.30463	3307	1.18743	1.42145
1.3056	3308	1.18831	1.42251
1.30641	3309	1.18904	1.42339
1.30713	3310	1.1897	1.42418
1.30798	3317	1.19047	1.4251
1.30862	3319	1.19105	1.4258
1.30881	3320	1.19123	1.42601
1.30907	3321	1.19146	1.4263
1.31005	3323	1.19235	1.42736
1.31099	3324	1.1932	1.42839
1.31125	3327	1.19344	1.42867
1.31175	3328	1.19389	1.42921
1.31294	3330	1.19497	1.43051
1.31421	3331	1.19612	1.43189
1.31508	3332	1.19691	1.43285
1.31565	3334	1.19743	1.43347
1.31729	3337	1.19891	1.43526
1.31901	3338	1.20046	1.43715
1.31944	3339	1.20086	1.43763
1.31993	3340	1.2013	1.43816
1.32044	3341	1.20176	1.43872
1.3212	3343	1.20244	1.43955
1.3219	3344	1.20308	1.44032
1.32223	3345	1.20338	1.44069
1.32286	3348	1.20395	1.44138
1.32377	3349	1.20476	1.44238
1.32442	3354	1.20535	1.44309
1.32485	3355	1.20573	1.44356
1.32529	3356	1.20613	1.44404
1.32571	3357	1.20651	1.44451
1.32603	3358	1.2068	1.44486
1.32712	3359	1.20778	1.44605
1.32913	3361	1.20958	1.44826
1.3312	3365	1.21144	1.45053
1.33244	3368	1.21256	1.4519
1.33355	3370	1.21356	1.45312
1.33458	3372	1.21448	1.45426
1.33496	3373	1.21482	1.45468
1.33556	3374	1.21537	1.45534
1.33634	3375	1.21606	1.4562
1.33738	3377	1.217	1.45734
1.33845	3381	1.21795	1.45852
1.33906	3382	1.2185	1.4592
1.33945	3383	1.21885	1.45963
1.33992	3384	1.21928	1.46015
1.34051	3385	1.21981	1.4608
1.34131	3386	1.22053	1.46168
1.34186	3387	1.22102	1.46228
1.34219	3388	1.22131	1.46264
1.34358	3392	1.22255	1.46417
1.34489	3394	1.22373	1.46562
1.34513	3395	1.22394	1.46588
1.34623	3396	1.22493	1.4671
1.34808	3408	1.22659	1.46914
1.34922	3409	1.22762	1.4704
1.3501	3410	1.22841	1.47137
1.35105	3411	1.22926	1.47241
1.35165	3412	1.22979	1.47308
1.35219	3414	1.23028	1.47368
1.35288	3417	1.2309	1.47445
1.35343	3420	1.23139	1.47505
1.35396	3422	1.23187	1.47564
1.35467	3423	1.2325	1.47642
1.35525	3424	1.23302	1.47707
1.35586	3425	1.23356	1.47774
1.35655	3426	1.23418	1.47851
1.35708	3427	1.23465	1.47909
1.35774	3429	1.23524	1.47982
1.3586	3431	1.236	1.48077
1.35906	3432	1.23642	1.48129
1.35921	3433	1.23655	1.48145
1.35942	3434	1.23674	1.48168
1.36009	3435	1.23734	1.48243
1.36109	3437	1.23823	1.48353
1.36162	3438	1.2387	1.48412
1.36199	3439	1.23904	1.48454
1.36271	3441	1.23969	1.48533
1.36332	3442	1.24023	1.48601
1.36367	3443	1.24054	1.48639
1.36413	3444	1.24095	1.4869
1.36479	3446	1.24154	1.48763
1.36526	3449	1.24196	1.48815
1.36555	3450	1.24222	1.48848
1.36619	3451	1.24279	1.48919
1.36682	3452	1.24335	1.48988
1.36714	3453	1.24364	1.49024
1.36742	3454	1.24389	1.49054
1.36767	3455	1.24411	1.49082
1.36826	3456	1.24464	1.49147
1.36884	3458	1.24516	1.49211
1.36918	3459	1.24546	1.49249
1.36953	3460	1.24577	1.49287
1.37049	3461	1.24663	1.49394
1.37244	3468	1.24836	1.49608
1.3736	3469	1.2494	1.49736
1.3739	3470	1.24967	1.4977
1.37426	3471	1.24999	1.49809
1.37467	3472	1.25036	1.49854
1.3752	3473	1.25082	1.49912
1.37559	3474	1.25118	1.49956
1.37637	3475	1.25187	1.50041
1.37708	3477	1.2525	1.5012
1.37738	3479	1.25277	1.50153
1.37782	3480	1.25316	1.50201
1.37833	3481	1.25361	1.50258
1.37893	3482	1.25414	1.50323
1.37953	3483	1.25468	1.5039
1.37991	3484	1.25502	1.50432
1.3801	3485	1.25519	1.50453
1.38032	3486	1.25538	1.50477
1.3807	3487	1.25572	1.50519
1.38152	3488	1.25645	1.5061
1.38244	3491	1.25726	1.50711
1.38297	3492	1.25774	1.5077
1.38336	3494	1.25809	1.50813
1.38432	3497	1.25893	1.50918
1.38575	3498	1.26021	1.51076
1.38656	3500	1.26094	1.51166
1.38741	3502	1.26168	1.51259
1.38884	3505	1.26296	1.51418
1.3897	3506	1.26372	1.51513
1.39003	3507	1.26401	1.51549
1.39075	3508	1.26466	1.51629
1.39192	3509	1.26569	1.51758
1.39318	3510	1.26681	1.51898
1.3942	3511	1.26771	1.52011
1.3954	3512	1.26876	1.52143
1.39664	3513	1.26986	1.52281
1.39721	3517	1.27037	1.52344
1.39769	3518	1.27079	1.52397
1.39846	3519	1.27147	1.52482
1.39931	3524	1.27222	1.52576
1.39998	3525	1.27281	1.5265
1.40048	3528	1.27325	1.52706
1.401	3529	1.27371	1.52764
1.40147	3530	1.27412	1.52815
1.40309	3531	1.27556	1.52995
1.405	3532	1.27725	1.53208
1.40566	3533	1.27784	1.53281
1.40594	3535	1.27809	1.53313
1.40645	3536	1.27854	1.53369
1.40696	3537	1.279	1.53426
1.40832	3538	1.28019	1.53576
1.41072	3545	1.28233	1.53843
1.41195	3546	1.28342	1.53979
1.41254	3547	1.28395	1.54045
1.41322	3548	1.28455	1.5412
1.41352	3549	1.28482	1.54154
1.41388	3550	1.28514	1.54194
1.41419	3552	1.28541	1.54227
1.41442	3553	1.28562	1.54253
1.41519	3554	1.2863	1.54339
1.41629	3556	1.28728	1.54462
1.41715	3558	1.28804	1.54557
1.41797	3559	1.28876	1.54648
1.41846	3560	1.2892	1.54704
1.41917	3561	1.28983	1.54782
1.42085	3563	1.29132	1.54969
1.42222	3564	1.29254	1.55123
1.42303	3567	1.29325	1.55212
1.42404	3568	1.29415	1.55325
1.42499	3570	1.29499	1.55431
1.42562	3571	1.29555	1.55502
1.42598	3572	1.29587	1.55542
1.42629	3574	1.29615	1.55576
1.4269	3575	1.29669	1.55644
1.42783	3578	1.29751	1.55748
1.42853	3579	1.29813	1.55827
1.42908	3581	1.29862	1.55888
1.42961	3582	1.29909	1.55947
1.43009	3583	1.29952	1.56001
1.43059	3584	1.29996	1.56056
1.43105	3585	1.30037	1.56109
1.43168	3588	1.30093	1.56179
1.43219	3591	1.30138	1.56236
1.43299	3592	1.30209	1.56325
1.43385	3593	1.30285	1.56421
1.4345	3594	1.30343	1.56493
1.43503	3595	1.3039	1.56553
1.4353	3597	1.30414	1.56582
1.43558	3599	1.30439	1.56614
1.43581	3600	1.30459	1.56639
1.43599	3602	1.30475	1.56659
1.43619	3603	1.30493	1.56682
1.43696	3604	1.30561	1.56767
1.43839	3610	1.30688	1.56927
1.43936	3611	1.30773	1.57035
1.43967	3612	1.30801	1.5707
1.44036	3613	1.30862	1.57146
1.44109	3614	1.30927	1.57228
1.4415	3615	1.30963	1.57274
1.44182	3621	1.30992	1.5731
1.44238	3622	1.31041	1.57371
1.44299	3624	1.31095	1.57439
1.44331	3625	1.31123	1.57475
1.44388	3627	1.31174	1.57538
1.44458	3629	1.31236	1.57617
1.44524	3630	1.31295	1.5769
1.4458	3631	1.31345	1.57753
1.44624	3635	1.31384	1.57802
1.44702	3637	1.31453	1.57889
1.44826	3640	1.31564	1.58028
1.4496	3648	1.31682	1.58178
1.45036	3649	1.31749	1.58262
1.45094	3651	1.31801	1.58327
1.45162	3654	1.31861	1.58403
1.45301	3656	1.31984	1.58557
1.45468	3657	1.32132	1.58743
1.45551	3659	1.32205	1.58836
1.4559	3660	1.32239	1.58879
1.45602	3661	1.3225	1.58893
1.4562	3662	1.32266	1.58913
1.45681	3665	1.32319	1.58981
1.45777	3670	1.32403	1.59087
1.45863	3673	1.32479	1.59183
1.45942	3675	1.32548	1.59271
1.45991	3677	1.32591	1.59326
1.46012	3678	1.32609	1.59349
1.46055	3679	1.32647	1.59398
1.46129	3680	1.32712	1.59481
1.46195	3683	1.3277	1.59554
1.4623	3684	1.32801	1.59594
1.46255	3685	1.32823	1.59621
1.46294	3686	1.32857	1.59665
1.46338	3687	1.32896	1.59715
1.46379	3688	1.32932	1.59761
1.46406	3689	1.32955	1.5979
1.46424	3690	1.32971	1.59811
1.46471	3691	1.33012	1.59863
1.46535	3693	1.33069	1.59936
1.46593	3694	1.33119	1.6
1.46644	3696	1.33164	1.60058
1.46691	3698	1.33205	1.6011
1.46733	3700	1.33242	1.60157
1.46803	3701	1.33304	1.60236
1.46879	3702	1.3337	1.60321
1.46917	3703	1.33403	1.60364
1.46959	3704	1.3344	1.60412
1.47049	3705	1.33518	1.60513
1.47119	3706	1.33579	1.60591
1.4714	3707	1.33598	1.60615
1.472	3708	1.33651	1.60684
1.47368	3709	1.33797	1.60872
1.47523	3710	1.33933	1.61047
1.47752	3721	1.34133	1.61305
1.47961	3722	1.34316	1.61541
1.4799	3723	1.34342	1.61574
1.48013	3726	1.34361	1.616
1.48038	3729	1.34383	1.61628
1.48066	3731	1.34408	1.61659
1.48097	3732	1.34435	1.61695
1.48246	3733	1.34566	1.61863
1.48396	3736	1.34697	1.62032
1.48423	3737	1.34721	1.62063
1.48445	3739	1.3474	1.62088
1.48485	3742	1.34775	1.62133
1.48538	3745	1.34821	1.62192
1.48586	3747	1.34864	1.62247
1.48629	3748	1.34901	1.62295
1.48675	3749	1.34941	1.62347
1.48787	3750	1.35039	1.62474
1.48911	3752	1.35147	1.62613
1.48954	3753	1.35185	1.62662
1.48994	3754	1.3522	1.62706
1.49071	3755	1.35287	1.62793
1.49139	3756	1.35347	1.6287
1.49176	3757	1.3538	1.62912
1.49213	3759	1.35412	1.62953
1.49254	3760	1.35447	1.62999
1.493	3765	1.35488	1.63052
1.49345	3766	1.35527	1.63102
1.4937	3769	1.35549	1.63131
1.49387	3770	1.35564	1.63149
1.49427	3771	1.35599	1.63194
1.49516	3773	1.35677	1.63295
1.49592	3774	1.35743	1.63381
1.49629	3775	1.35775	1.63422
1.49671	3777	1.35812	1.6347
1.49717	3779	1.35852	1.63521
1.49778	3780	1.35905	1.63589
1.49845	3781	1.35963	1.63664
1.4989	3783	1.36002	1.63715
1.49957	3784	1.36061	1.6379
1.50046	3789	1.36139	1.6389
1.50091	3790	1.36179	1.63941
1.50113	3791	1.36198	1.63965
1.50151	3794	1.36231	1.64008
1.50219	3795	1.36291	1.64084
1.50284	3796	1.36348	1.64157
1.50326	3797	1.36385	1.64205
1.50384	3798	1.36435	1.64269
1.50445	3800	1.36489	1.64338
1.50528	3801	1.36561	1.64431
1.50631	3804	1.36651	1.64547
1.50693	3805	1.36705	1.64616
1.50732	3806	1.36739	1.64661
1.50765	3807	1.36768	1.64698
1.50881	3808	1.36868	1.64828
1.51052	3814	1.37017	1.65021
1.51141	3815	1.37094	1.65121
1.5118	3816	1.37128	1.65165
1.51223	3817	1.37166	1.65214
1.51286	3818	1.3722	1.65284
1.51341	3821	1.37268	1.65347
1.51413	3823	1.37331	1.65428
1.51485	3825	1.37393	1.65509
1.51555	3827	1.37454	1.65588
1.51616	3828	1.37507	1.65657
1.51646	3830	1.37533	1.65691
1.51689	3832	1.37571	1.6574
1.51733	3836	1.37609	1.65789
1.5179	3837	1.37658	1.65853
1.51877	3840	1.37734	1.65952
1.51937	3841	1.37786	1.66019
1.51966	3842	1.37811	1.66051
1.51997	3843	1.37838	1.66087
1.52047	3844	1.37882	1.66143
1.52145	3845	1.37968	1.66254
1.52248	3847	1.38058	1.6637
1.52309	3850	1.38111	1.66438
1.52344	3851	1.38142	1.66478
1.52392	3852	1.38183	1.66531
1.52442	3856	1.38227	1.66587
1.5248	3857	1.3826	1.6663
1.52509	3859	1.38286	1.66663
1.52575	3860	1.38344	1.66737
1.52644	3861	1.38404	1.66814
1.52678	3863	1.38433	1.66852
1.52714	3864	1.38465	1.66893
1.52799	3865	1.38539	1.66988
1.5288	3866	1.38609	1.67079
1.52907	3867	1.38633	1.67109
1.5293	3869	1.38653	1.67135
1.52958	3870	1.38677	1.67166
1.52988	3871	1.38703	1.672
1.53105	3872	1.38804	1.67331
1.53282	3881	1.38957	1.6753
1.53392	3882	1.39053	1.67655
1.53445	3883	1.39098	1.67714
1.5347	3884	1.39119	1.67742
1.5349	3886	1.39137	1.67765
1.53514	3887	1.39158	1.67792
1.53542	3888	1.39182	1.67823
1.53599	3889	1.39231	1.67888
1.53688	3890	1.39308	1.67987
1.53756	3892	1.39367	1.68064
1.53801	3894	1.39405	1.68114
1.53854	3896	1.39452	1.68174
1.53932	3898	1.39519	1.68262
1.5401	3899	1.39587	1.6835
1.54094	3900	1.3966	1.68445
1.5417	3901	1.39726	1.6853
1.54203	3902	1.39754	1.68567
1.54252	3904	1.39797	1.68622
1.54323	3907	1.39858	1.68702
1.54365	3908	1.39895	1.6875
1.54391	3909	1.39917	1.68778
1.5442	3911	1.39942	1.68811
1.54454	3912	1.39972	1.6885
1.54536	3913	1.40042	1.68942
1.54625	3914	1.40119	1.69043
1.54698	3915	1.40182	1.69125
1.54783	3916	1.40256	1.69222
1.54908	3917	1.40364	1.69363
1.55009	3918	1.4045	1.69476
1.55088	3919	1.40518	1.69566
1.55186	3920	1.40602	1.69677
1.5524	3921	1.40648	1.69738
1.55296	3922	1.40696	1.69801
1.5541	3923	1.40793	1.6993
1.55536	3925	1.40901	1.70073
1.55611	3926	1.40965	1.70157
1.55646	3929	1.40995	1.70197
1.55759	3930	1.41092	1.70324
1.55978	3937	1.4128	1.70571
1.56179	3938	1.41451	1.70799
1.56306	3941	1.41559	1.70944
1.56399	3942	1.41638	1.71049
1.56474	3943	1.41702	1.71134
1.56507	3944	1.4173	1.71172
1.56549	3945	1.41766	1.7122
1.56604	3946	1.41812	1.71282
1.56668	3949	1.41867	1.71355
1.56784	3951	1.41966	1.71488
1.56885	3952	1.42052	1.71602
1.56933	3953	1.42092	1.71657
1.56987	3954	1.42139	1.71719
1.5703	3955	1.42175	1.71767
1.57054	3956	1.42195	1.71795
1.57115	3957	1.42247	1.71865
1.5717	3959	1.42294	1.71928
1.57207	3961	1.42325	1.7197
1.57243	3964	1.42356	1.7201
1.57321	3965	1.42422	1.72099
1.57444	3969	1.42527	1.72241
1.57518	3970	1.4259	1.72325
1.57549	3971	1.42616	1.7236
1.5762	3976	1.42677	1.7244
1.57693	3979	1.4274	1.72524
1.57739	3980	1.42779	1.72577
1.57823	3982	1.42851	1.72672
1.57911	3983	1.42927	1.72772
1.57976	3986	1.42983	1.72846
1.58012	3987	1.43014	1.72887
1.58067	3989	1.43061	1.72949
1.58136	3990	1.4312	1.73028
1.58176	3991	1.43154	1.73073
1.58231	3993	1.43201	1.73136
1.58342	3995	1.43297	1.73263
1.58462	3997	1.43399	1.734
1.58514	3998	1.43444	1.73459
1.58537	4000	1.43463	1.73484
1.58567	4002	1.43488	1.73518
1.58656	4006	1.43565	1.73621
1.58743	4008	1.43639	1.7372
1.5878	4009	1.4367	1.73762
1.58812	4010	1.43698	1.738
1.58916	4011	1.43786	1.73918
1.59024	4013	1.43878	1.74042
1.59043	4014	1.43894	1.74063
1.59057	4015	1.43906	1.74079
1.59102	4016	1.43945	1.74131
1.59203	4017	1.4403	1.74247
1.59279	4018	1.44094	1.74333
1.59304	4019	1.44116	1.74362
1.59355	4020	1.44159	1.7442
1.59414	4021	1.44209	1.74488
1.5946	4022	1.44247	1.7454
1.59525	4023	1.44302	1.74615
1.59576	4024	1.44345	1.74673
1.59637	4026	1.44396	1.74743
1.59732	4029	1.44475	1.74852
1.59822	4030	1.44551	1.74955
1.59888	4031	1.44606	1.7503
1.59944	4034	1.44653	1.75094
1.59996	4035	1.44696	1.75153
1.60061	4037	1.44751	1.75228
1.60141	4041	1.44818	1.75319
1.60187	4042	1.44857	1.75372
1.60246	4043	1.44906	1.75439
1.60369	4045	1.45009	1.75579
1.60478	4049	1.45102	1.75705
1.60515	4051	1.45133	1.75747
1.60534	4052	1.45149	1.75769
1.60582	4053	1.4519	1.75825
1.60628	4054	1.45229	1.75877
1.60654	4055	1.45251	1.75907
1.60737	4056	1.45321	1.76003
1.60821	4057	1.45392	1.76099
1.60859	4059	1.45424	1.76142
1.60912	4061	1.45469	1.76204
1.60981	4065	1.45527	1.76283
1.61076	4066	1.45607	1.76392
1.61191	4068	1.45703	1.76523
1.61251	4069	1.45754	1.76593
1.61312	4070	1.45806	1.76663
1.61399	4071	1.45878	1.76762
1.61451	4072	1.45922	1.76823
1.61481	4073	1.45947	1.76857
1.61519	4074	1.45979	1.76901
1.61552	4076	1.46007	1.76938
1.61578	4077	1.46029	1.76968
1.61625	4079	1.46068	1.77022
1.61695	4081	1.46127	1.77102
1.61754	4082	1.46176	1.7717
1.61775	4083	1.46193	1.77193
1.61789	4085	1.46206	1.7721
1.61845	4086	1.46252	1.77274
1.61927	4087	1.4632	1.77368
1.61975	4088	1.46361	1.77423
1.62005	4089	1.46386	1.77457
1.62083	4090	1.46452	1.77548
1.62159	4091	1.46515	1.77634
1.62181	4092	1.46533	1.7766
1.62202	4093	1.46551	1.77684
1.62223	4094	1.46568	1.77707
1.62277	4095	1.46613	1.7777
1.62367	4096	1.46688	1.77873
1.62424	4097	1.46736	1.77939
1.62449	4098	1.46757	1.77968
1.62473	4101	1.46776	1.77995
1.62496	4103	1.46795	1.78022
1.62527	4104	1.46821	1.78058
1.62565	4107	1.46853	1.78102
1.62608	4109	1.46888	1.78151
1.62646	4110	1.4692	1.78196
1.6268	4111	1.46948	1.78235
1.62705	4112	1.46969	1.78264
1.62717	4115	1.46978	1.78278
1.62728	4116	1.46987	1.78291
1.62739	4118	1.46996	1.78303
1.63012	4119	1.47223	1.78619
1.63643	4148	1.47744	1.79352
1.64004	4149	1.48038	1.79774
1.64047	4152	1.48073	1.79824
1.64105	4153	1.4812	1.79893
1.64145	4155	1.48153	1.79939
1.64174	4157	1.48177	1.79973
1.64232	4160	1.48223	1.80041
1.64284	4161	1.48265	1.80102
1.64336	4162	1.48307	1.80163
1.64391	4164	1.48351	1.80226
1.64469	4165	1.48415	1.80318
1.64568	4166	1.48495	1.80433
1.64616	4167	1.48535	1.8049
1.6465	4168	1.48563	1.8053
1.64748	4170	1.48642	1.80643
1.64842	4171	1.48719	1.80753
1.64889	4172	1.48757	1.80808
1.64947	4175	1.48804	1.80876
1.65001	4176	1.48847	1.80939
1.65069	4178	1.48902	1.81019
1.65129	4179	1.48951	1.8109
1.65246	4180	1.49045	1.81228
1.65355	4181	1.49134	1.81358
1.65382	4182	1.49156	1.8139
1.65425	4183	1.49191	1.8144
1.65476	4185	1.49232	1.81501
1.65507	4187	1.49257	1.81537
1.65546	4188	1.49289	1.81584
1.65587	4189	1.49321	1.81632
1.6562	4190	1.49349	1.81672
1.6573	4191	1.49437	1.81802
1.65845	4192	1.4953	1.81939
1.65918	4193	1.49589	1.82025
1.65997	4194	1.49652	1.82119
1.66054	4195	1.49698	1.82188
1.66144	4196	1.4977	1.82296
1.66243	4197	1.49848	1.82415
1.66292	4198	1.49886	1.82473
1.66366	4199	1.49944	1.82562
1.66451	4200	1.5001	1.82665
1.66527	4203	1.50069	1.82756
1.66589	4204	1.50117	1.82832
1.66639	4205	1.50155	1.82893
1.66725	4206	1.50221	1.82998
1.66834	4208	1.50305	1.83132
1.66926	4214	1.50374	1.83244
1.66974	4215	1.50411	1.83303
1.6704	4216	1.50461	1.83384
1.67118	4218	1.50521	1.8348
1.67192	4219	1.50577	1.83571
1.67278	4221	1.50643	1.83678
1.67328	4225	1.50681	1.83739
1.67346	4226	1.50695	1.83761
1.67359	4227	1.50705	1.83777
1.67405	4228	1.5074	1.83832
1.67492	4231	1.50807	1.83939
1.67566	4232	1.50863	1.84031
1.67633	4233	1.50914	1.84112
1.67694	4234	1.5096	1.84189
1.67728	4235	1.50986	1.84232
1.67765	4236	1.51013	1.84277
1.6783	4238	1.51062	1.84357
1.67877	4239	1.51098	1.84416
1.67904	4241	1.51118	1.84449
1.67939	4243	1.51145	1.84493
1.67984	4244	1.51178	1.84548
1.68019	4245	1.51204	1.84592
1.68053	4246	1.51229	1.84633
1.68095	4249	1.51261	1.84686
1.68158	4250	1.51308	1.84764
1.68267	4253	1.51389	1.84901
1.68404	4254	1.51492	1.85073
1.68483	4256	1.51552	1.85171
1.68508	4257	1.51571	1.85202
1.68577	4259	1.51623	1.85288
1.68669	4260	1.51692	1.85402
1.68751	4263	1.51754	1.85503
1.68825	4265	1.51809	1.85595
1.68898	4267	1.51865	1.85686
1.68944	4268	1.519	1.85743
1.68958	4269	1.51911	1.85761
1.69023	4270	1.5196	1.85841
1.69128	4271	1.5204	1.85972
1.69207	4273	1.521	1.8607
1.69295	4274	1.52166	1.8618
1.69432	4278	1.52269	1.86352
1.69522	4279	1.52337	1.86464
1.69606	4280	1.52399	1.86569
1.69701	4282	1.52471	1.86689
1.69763	4283	1.52517	1.86766
1.69923	4285	1.52638	1.86967
1.70094	4287	1.52767	1.87181
1.70186	4290	1.52837	1.87297
1.70237	4291	1.52876	1.8736
1.70289	4293	1.52915	1.87425
1.70395	4294	1.52996	1.87557
1.7048	4296	1.5306	1.87663
1.70513	4297	1.53085	1.87704
1.7054	4298	1.53106	1.87738
1.70591	4299	1.53144	1.87801
1.70655	4301	1.53192	1.87882
1.70706	4302	1.53231	1.87947
1.70765	4304	1.53275	1.8802
1.70813	4306	1.53312	1.88081
1.70838	4307	1.5333	1.88112
1.70869	4308	1.53353	1.88151
1.70902	4309	1.53378	1.88193
1.70939	4310	1.53405	1.88239
1.70987	4311	1.53441	1.883
1.7109	4312	1.53517	1.88429
1.71251	4319	1.53637	1.88632
1.71362	4320	1.5372	1.8877
1.71451	4321	1.53788	1.88883
1.71568	4323	1.53876	1.8903
1.71673	4325	1.53956	1.89163
1.71798	4326	1.5405	1.8932
1.71953	4327	1.54167	1.89517
1.72098	4328	1.54277	1.89702
1.72173	4330	1.54333	1.89798
1.72211	4331	1.54361	1.89846
1.72259	4334	1.54398	1.89907
1.72343	4335	1.54461	1.90014
1.72413	4337	1.54513	1.90102
1.72485	4338	1.54567	1.90194
1.72589	4341	1.54645	1.90327
1.72645	4343	1.54687	1.90398
1.72706	4344	1.54733	1.90476
1.72793	4345	1.54797	1.90587
1.72885	4346	1.54866	1.90705
1.72971	4347	1.54929	1.90815
1.73021	4348	1.54966	1.90878
1.73086	4349	1.55014	1.90962
1.73177	4350	1.55082	1.9108
1.73269	4351	1.5515	1.91198
1.73354	4352	1.55213	1.91307
1.73479	4353	1.55305	1.91468
1.73646	4356	1.55427	1.91682
1.738	4357	1.55541	1.91882
1.73886	4358	1.55603	1.91993
1.73917	4360	1.55626	1.92033
1.73938	4361	1.55641	1.92061
1.73981	4362	1.55672	1.92116
1.74067	4363	1.55734	1.92229
1.7417	4364	1.55808	1.92364
1.74235	4365	1.55855	1.92449
1.74405	4366	1.55977	1.92672
1.74662	4373	1.56163	1.93008
1.74805	4374	1.56266	1.93195
1.74961	4375	1.56379	1.934
1.75153	4376	1.56516	1.93654
1.75231	4378	1.5657	1.93759
1.75255	4379	1.56587	1.93791
1.75315	4380	1.56629	1.93871
1.75376	4381	1.56672	1.93952
1.75421	4382	1.56704	1.94013
1.75536	4383	1.56786	1.94165
1.7569	4384	1.56893	1.94372
1.75787	4385	1.56958	1.94503
1.75881	4387	1.57022	1.94629
1.75993	4388	1.57098	1.94782
1.76064	4389	1.57146	1.94877
1.76091	4390	1.57165	1.94913
1.7611	4391	1.57178	1.9494
1.76151	4392	1.57206	1.94996
1.76217	4393	1.57251	1.95087
1.76304	4397	1.5731	1.95207
1.76369	4399	1.57354	1.95295
1.7643	4400	1.57397	1.9538
1.76553	4401	1.57481	1.95547
1.76655	4403	1.57549	1.95688
1.76736	4405	1.57603	1.958
1.76846	4407	1.57676	1.95953
1.76962	4408	1.57751	1.96116
1.77029	4409	1.57793	1.96209
1.77113	4410	1.57846	1.96327
1.77246	4414	1.5793	1.96514
1.77315	4415	1.57974	1.96611
1.77339	4416	1.57988	1.96643
1.77367	4417	1.58007	1.96683
1.77426	4418	1.58044	1.96765
1.77475	4419	1.58073	1.96834
1.77553	4420	1.5812	1.96945
1.77644	4422	1.58176	1.97074
1.77682	4423	1.582	1.97129
1.7773	4424	1.58229	1.97197
1.77852	4425	1.58305	1.97367
1.77985	4426	1.58388	1.97557
1.78063	4427	1.58434	1.97671
1.78107	4428	1.5846	1.97734
1.78137	4429	1.58478	1.97777
1.78202	4430	1.58516	1.9787
1.78323	4431	1.5859	1.98045
1.78441	4432	1.58661	1.98215
1.78517	4433	1.58707	1.98325
1.78553	4434	1.58729	1.98376
1.78597	4435	1.58756	1.98439
1.7866	4436	1.58794	1.98531
1.78699	4438	1.58817	1.98587
1.78745	4439	1.58845	1.98653
1.78822	4440	1.58892	1.98762
1.78914	4443	1.58948	1.98894
1.78987	4444	1.58992	1.98999
1.79025	4445	1.59014	1.99056
1.79043	4446	1.59025	1.99082
1.7908	4447	1.59047	1.99135
1.79175	4448	1.59102	1.99274
1.79262	4451	1.59152	1.994
1.79319	4452	1.59183	1.99484
1.79369	4453	1.59212	1.99558
1.79424	4455	1.59243	1.99639
1.79485	4456	1.59279	1.99729
1.7954	4458	1.59311	1.9981
1.79593	4459	1.59342	1.99888
1.79657	4461	1.59379	1.99981
1.79724	4462	1.59418	2.00079
1.79765	4463	1.59442	2.0014
1.79798	4464	1.59461	2.00188
1.79835	4465	1.59483	2.00242
1.79874	4467	1.59506	2.00298
1.79896	4469	1.5952	2.0033
1.79973	4472	1.59566	2.00441
1.80094	4474	1.59638	2.00615
1.80166	4475	1.59681	2.00718
1.80214	4476	1.5971	2.00787
1.80278	4478	1.59748	2.00878
1.80355	4480	1.59795	2.00988
1.80478	4483	1.59869	2.01163
1.80616	4484	1.5995	2.01365
1.80713	4485	1.60011	2.01502
1.80778	4487	1.60051	2.01593
1.80837	4488	1.60088	2.01676
1.81047	4489	1.60213	2.01973
1.81459	4500	1.60461	2.02559
1.81709	4501	1.60618	2.02912
1.81737	4505	1.60634	2.02951
1.81794	4506	1.60669	2.03033
1.8185	4507	1.60702	2.03113
1.81919	4508	1.60743	2.03211
1.81991	4509	1.60786	2.03313
1.82026	4510	1.60807	2.03364
1.82063	4511	1.60829	2.03417
1.82107	4512	1.60856	2.03479
1.82173	4513	1.60895	2.03572
1.82234	4515	1.60932	2.03658
1.82275	4516	1.60957	2.03716
1.82573	4518	1.61137	2.04138
1.82887	4519	1.61327	2.04589
1.82949	4520	1.61365	2.04678
1.83011	4522	1.61402	2.04766
1.83065	4523	1.61435	2.04843
1.83152	4524	1.61488	2.04967
1.83285	4525	1.61569	2.05158
1.83407	4530	1.61643	2.05331
1.83622	4531	1.61774	2.05638
1.83824	4532	1.61895	2.05924
1.8394	4533	1.61966	2.06091
1.84084	4534	1.62052	2.06301
1.84238	4535	1.62143	2.06523
1.84367	4536	1.62222	2.06707
1.84499	4538	1.62303	2.06896
1.8461	4539	1.62369	2.07054
1.84688	4541	1.62416	2.07166
1.84785	4542	1.62475	2.07306
1.84856	4543	1.62517	2.07407
1.84925	4546	1.62558	2.07506
1.85019	4547	1.62615	2.07642
1.85156	4549	1.62697	2.07839
1.85368	4551	1.62821	2.08148
1.85578	4554	1.62943	2.08454
1.85686	4555	1.63005	2.08613
1.85752	4556	1.63042	2.08709
1.8588	4559	1.63114	2.08895
1.86018	4560	1.63193	2.09094
1.86117	4561	1.63249	2.09235
1.86186	4562	1.63289	2.09332
1.86222	4565	1.6331	2.09383
1.86271	4566	1.63338	2.09451
1.86352	4567	1.63386	2.09567
1.86454	4572	1.63445	2.0971
1.86521	4573	1.63486	2.09804
1.86604	4574	1.63536	2.09919
1.86675	4575	1.63579	2.10019
1.86708	4576	1.63599	2.10065
1.86781	4578	1.63644	2.10168
1.86901	4580	1.63717	2.10338
1.86981	4581	1.63765	2.10453
1.8703	4582	1.63794	2.10523
1.87081	4583	1.63825	2.10597
1.87108	4584	1.63841	2.10636
1.87159	4585	1.63871	2.10709
1.87252	4586	1.63926	2.10843
1.87411	4588	1.64021	2.11075
1.8754	4589	1.64097	2.11261
1.87689	4590	1.64185	2.11477
1.88068	4594	1.6441	2.12016
1.88329	4595	1.64564	2.12388
1.88577	4596	1.64711	2.12742
1.88836	4598	1.64858	2.13112
1.88917	4599	1.64903	2.13227
1.88977	4600	1.64937	2.13315
1.8901	4601	1.64955	2.13362
1.8904	4603	1.64972	2.13406
1.89082	4604	1.64996	2.13466
1.89142	4605	1.65028	2.13555
1.89236	4606	1.65078	2.13691
1.894	4607	1.65164	2.1393
1.89523	4608	1.65229	2.14109
1.89546	4609	1.65242	2.14143
1.89755	4611	1.65351	2.14448
1.90006	4612	1.65489	2.14816
1.90198	4614	1.65598	2.15093
1.9043	4615	1.65729	2.15424
1.90612	4616	1.65832	2.15686
1.90771	4621	1.65922	2.15915
1.90838	4622	1.65957	2.16014
1.90932	4623	1.66007	2.16152
[truncated: 162 more rows]

[truncated: 2 more sheets: Fig3E, Fig3F]
